# Supplementary material for: Integrative Analyses of Metabolome and Transcriptome Reveal Regulatory Network of Puerarin Biosynthesis in Pueraria montana var. lobata
Source: Molecules. 2024 Nov 25;29(23):5556. doi: 10.3390/molecules29235556 (PMC11643513; doi:10.3390/molecules29235556)
Supplement: Supplementary file 1 [file molecules-29-05556-s001.zip › Supplementary Tables.xlsx]

## Sheet: Supplementary Table 1
Table S1. The detailed information of all metabolites.
Index	Q1 (Da)	Q3 (Da)	Molecular weight (Da)	Formula	Ionization model	Compounds	Class I	Class II	CAS	Level	L1	L2	L3	YS1	YS2	YS3	MS1	MS2	MS3	CS1	CS2	CS3	RS1	RS2	RS3	QC01	QC02	QC03	cpd_ID	kegg_map
Lajp004490	287.09	151.04	286.084	C16H14O5	[M+H]+	(6aR,11aR)-3,4-dihydroxy-9-methoxypterocarpan	Flavonoids	Other Flavonoids	-	3	5180.78	5180.78	5180.78	25903.9	46252.2	52344.5	147251	143369	150370	81409	107041	77731.3	39434	36231.5	45046.4	63549.6	106417	93017.3	-	-
Wbtp004753	303.05	229.05	302.043	C15H10O7	[M+H]+	1,2,3,7,8-pentahydroxy-6-methylanthracene-9,10-dione*	Flavonoids	Other Flavonoids	-	1	6.76541e+07	6.84211e+07	6.85648e+07	2.04473e+07	2.02316e+07	2.0476e+07	146058	59491.8	59028	40352.9	8070.57	8070.57	8070.57	8070.57	8070.57	1.85368e+07	1.81058e+07	1.75129e+07	-	-
Wbtp004961	303.05	229.05	302.043	C15H10O7	[M+H]+	1,2,4,5-tetrahydroxy-7-(hydroxymethyl)anthracene-9,10-dione*	Flavonoids	Other Flavonoids	-	1	2.39153e+06	2.55443e+06	2.48607e+06	692675	617065	564493	113403	125150	73178.9	6628.99	6628.99	33144.9	6628.99	6628.99	6628.99	535798	629854	566269	-	-
Wbtp003840	437.11	275.05	436.101	C20H20O11	[M+H]+	1,3,6-trihydroxy-7-methoxy-2-[(2s,3r,4r,5s,6r)-3,4,5-trihydroxy-6-(hydroxymethyl)oxan-2-yl]xanthen-9-one	Flavonoids	Other Flavonoids	23445-00-3	3	583575	556908	537643	3.1561e+06	2.81511e+06	2.92625e+06	1.75087e+06	1.677e+06	2.00435e+06	471687	502659	518302	619732	718155	627121	1.28558e+06	1.33437e+06	1.29542e+06	-	-
Wbtn004165	455.21	395.19	456.215	C26H32O7	[M-H]-	1,6-dihydroxy-3,7-dimethoxy-8-(3-methoxy-3-methylbutyl)-2-(3-methylbut-2-en-1-yl)xanthen-9-one	Flavonoids	Other Flavonoids	-	1	32887.5	31057.4	42929.7	283450	257962	237690	555777	479392	525190	41383.2	42060.6	21063.9	49485.7	56757.5	48847.3	206358	195888	180808	-	-
Wbtp003421	437.11	275.06	436.101	C20H20O11	[M+H]+	1,6-dihydroxy-7-methoxy-5-{[(2s,3r,4s,5s,6r)-3,4,5-trihydroxy-6-(hydroxymethyl)oxan-2-yl]oxy}xanthen-9-one	Flavonoids	Other Flavonoids	-	3	581037	440527	472852	3.13513e+06	3.01442e+06	2.87869e+06	1.71704e+06	2.17032e+06	1.93428e+06	409729	372257	409171	551740	625061	617498	1.19247e+06	1.35696e+06	1.33486e+06	-	-
pmn001476	227.035	199.04	228.042	C13H8O4	[M-H]-	1,7-Dihydroxyxanthone	Flavonoids	Other Flavonoids	529-61-3	3	2387.7	2387.7	2387.7	26450.8	25005.7	26720	234343	214986	221937	11938.5	15549.6	13574.2	2387.7	2387.7	2387.7	75640.6	90100.3	82925.7	C10061	-
Hajp009554	271.1	167.03	270.089	C16H14O4	[M+H]+	2',4'-Dihydroxy-4-methoxychalcone; (E)-Cardamonin	Flavonoids	Chalcones	19309-14-9	3	86850.5	73278.7	73922.7	136729	143542	128884	136026	117654	117593	14244	14244	14244	14244	14244	14244	71220.1	80770.6	81890.9	-	-
Hmlp006326	273.11	137.06	272.105	C16H16O4	[M+H]+	2',4'-dihydroxy-4-methoxydihydrochalcone	Flavonoids	Chalcones	-	3	19123.9	19123.9	19123.9	205202	146534	95619.3	1.4368e+07	1.16307e+07	1.16021e+07	19123.9	19123.9	19123.9	19123.9	19123.9	19123.9	1.95414e+06	2.1289e+06	2.10037e+06	-	-
Lamp007647	257.08	137.02	256.073	C15H12O4	[M+H]+	2',4,4'-Trihydroxychalcone*	Flavonoids	Chalcones	-	1	1.40161e+06	1.29977e+06	1.38566e+06	3.40962e+06	2.47351e+06	2.26616e+06	6.53799e+07	5.78742e+07	5.73474e+07	2.42022e+06	2.26232e+06	2.40718e+06	3.08258e+06	3.08147e+06	3.04082e+06	1.44063e+07	1.4863e+07	1.47046e+07	-	-
Hmhp005160	331.07	316.05	330.074	C17H14O7	[M+H]+	2',5,5'-Trihydroxy-7,8-dimethoxyflavone; Rehderianin I*	Flavonoids	Flavones	90965-30-3	3	7953.06	7953.06	39765.3	199131	103035	84593.8	147564	171039	220980	159226	155418	172181	7953.06	7953.06	7953.06	68872.1	75514.1	71641.9	-	-
MWSslk126	255.1	121.03	254.094	C16H14O3	[M+H]+	2'-Hydroxy-2-methoxychalcone	Flavonoids	Chalcones	42220-77-9	3	104177	110914	105100	70168.9	68814.9	65834.5	28424	29747.7	27454.3	5490.86	5490.86	5490.86	5490.86	5490.86	5490.86	45434.8	47871	45220.5	-	-
mws0912	271.06	201.02	270.053	C15H10O5	[M+H]+	2'-Hydroxydaidzein	Flavonoids	Isoflavones	7678-85-5	3	237486	248085	278155	326199	282339	268329	750392	877620	738549	294605	237052	277773	589187	712822	566556	448541	436730	352017	C02495	ko00943,ko01110
Wbtp005060	465.13	303.05	464.132	C22H24O11	[M+H]+	2,3,5-trimethoxy-1-{[(2s,3r,4s,5s,6r)-3,4,5-trihydroxy-6-(hydroxymethyl)oxan-2-yl]oxy}xanthen-9-one	Flavonoids	Other Flavonoids	-	2	653943	570579	449289	289492	245826	251288	882401	1.26392e+06	969242	415435	367154	397622	671435	681083	630000	369330	547357	498659	-	-
Wtmp004296	439.09	277.04	438.08	C19H18O12	[M+H]+	2,3,6,7-tetrahydroxy-4-{[(2s,3r,4s,5s,6r)-3,4,5-trihydroxy-6-(hydroxymethyl)oxan-2-yl]oxy}xanthen-9-one	Flavonoids	Other Flavonoids	-	2	8156.65	1631.33	1631.33	16003.8	16566.2	15187.6	160494	173257	201369	154439	95368.8	168744	528167	384452	511048	198567	124186	130989	-	-
Xmgp006913	341.14	137.06	340.131	C20H20O5	[M+H]+	2,4,2',4'-tetrahydroxy-3'-prenylchalcone	Flavonoids	Chalcones	-	3	16897.8	16897.8	16897.8	489160	468688	469167	507288	1.40163e+06	528139	118354	98976.2	84488.8	94302.5	111050	143651	290017	321561	285330	-	-
Lmmp007480	257.08	137.02	256.074	C15H12O4	[M+H]+	2,4,4'-trihydroxychalcone*	Flavonoids	Chalcones	-	1	1.58223e+06	1.4006e+06	1.54903e+06	3.77799e+06	2.72913e+06	2.47445e+06	7.11804e+07	6.21868e+07	6.18187e+07	2.63798e+06	2.51202e+06	2.67909e+06	3.48871e+06	3.63704e+06	3.35572e+06	1.61756e+07	1.63546e+07	1.6173e+07	-	-
Hmln005624	257.08	121.03	258.089	C15H14O4	[M-H]-	2,4,4'-trihydroxydihydrochalcone	Flavonoids	Chalcones	15097-74-2	2	8455.42	12877.5	27273.9	32004.2	25450.2	34114	284098	202228	206329	1691.08	1691.08	1691.08	82061.6	81821.9	82786	75024.2	67827	80635.5	-	-
Wbtn005071	465.1	303.05	466.111	C21H22O12	[M-H]-	2,5-dihydroxy-1,6-dimethoxy-8-{[(2s,3r,4s,5s,6r)-3,4,5-trihydroxy-6-(hydroxymethyl)oxan-2-yl]oxy}xanthen-9-one	Flavonoids	Other Flavonoids	-	2	7560.76	7560.76	7560.76	116331	37803.8	114043	599224	626956	566499	51984.7	53503.5	50242.1	137254	115974	124777	155914	171174	161143	-	-
Zbdp002220	333.12	171.06	332.111	C14H20O9	[M+H]+	2,6-Dimethoxypydroquinone-1-O-glucoside	Flavonoids	Other Flavonoids	-	1	9580.81	9580.81	9580.81	101641	139517	138570	49632.5	59713	54707.9	111963	96180.4	101531	86542.3	84408.4	87208.4	47904	70533.5	68270.8	-	-
Laxp008852	299.09	284.07	298.084	C17H14O5	[M+H]+	2-(3,4-Dimethoxybenzylidene)-6-Hydroxy-1-Benzofuran-3(2H)-One*	Flavonoids	Other Flavonoids	1322574-14-0	1	1.62642e+06	1.52341e+06	1.37074e+06	8.94979e+06	7.27688e+06	7.65132e+06	4.63399e+07	3.62992e+07	4.38154e+07	652583	674709	738308	4.61529e+06	4.26703e+06	4.38136e+06	1.16336e+07	1.15512e+07	1.18136e+07	-	-
Lahp003408	451.12	243.06	450.116	C21H22O11	[M+H]+	2-(3,4-dihydroxyphenyl)-4h-chromene-3,5,7-triol-glucoside	Flavonoids	Flavanols	-	2	85346.6	71353	144097	496451	615296	249422	3.42194e+06	2.22299e+06	2.21988e+06	235695	288654	213804	142098	130982	145711	479138	645978	587753	-	-
Lmdn006025	287.06	125.02	288.063	C15H12O6	[M-H]-	2-Hydroxy-2,3-dihydrogenistein*	Flavonoids	Isoflavones	-	3	71749	58080.3	70466.4	60668.2	62092.4	108561	67203.5	46790.6	52296.2	5131.13	5131.13	5131.13	5131.13	5131.13	5131.13	25655.7	27520.1	25826.8	C12631	ko00943,ko01100,ko01110
Wbtn008012	299.05	284.03	300.063	C16H12O6	[M-H]-	2-hydroxy-8-methoxy-6-methyl-9-oxoxanthene-1-carboxylic acid*	Flavonoids	Other Flavonoids	-	1	2.09886e+06	2.38383e+06	2.34495e+06	5.91505e+06	5.75272e+06	6.46495e+06	3.78949e+06	3.74474e+06	3.71796e+06	518811	575362	559829	1.31505e+06	1.25386e+06	1.93436e+06	3.35844e+06	3.70864e+06	3.75907e+06	-	-
Jmgn005927	287.06	125.03	288.063	C15H12O6	[M-H]-	2-hydroxynaringenin*	Flavonoids	Flavanones	-	3	79777.5	64436.9	70806	76562.6	60772.4	106270	64338.4	46465.1	54758.9	5844.42	5844.42	5844.42	5844.42	5844.42	5844.42	29222.1	29909.1	33532.8	-	-
Laxp006028	271.06	225.05	270.053	C15H10O5	[M+H]+	3',4',6-Trihydroxyaurone	Flavonoids	Other Flavonoids	-	1	900850	811251	694301	1.23648e+06	1.0904e+06	1.11202e+06	3.51324e+06	3.59614e+06	3.72295e+06	1.46366e+06	1.47733e+06	1.49977e+06	2.25141e+06	2.69341e+06	2.40896e+06	1.73529e+06	1.71184e+06	1.78491e+06	-	-
pmp000344	271.06	243.06	270.053	C15H10O5	[M+H]+	3',4',7-Trihydroxyflavone	Flavonoids	Flavones	2150-11-0	1	2.03335e+06	1.88234e+06	1.90896e+06	3.36135e+06	3.39247e+06	3.53535e+06	5.96342e+06	6.29095e+06	5.94604e+06	2.52614e+06	2.53533e+06	2.65761e+06	8.97964e+06	8.9692e+06	8.58173e+06	4.75154e+06	4.71388e+06	4.81698e+06	-	-
Lmtp003948	481.13	319.05	480.127	C22H24O12	[M+H]+	3',5',5,7-Tetrahydroxy-4'-methoxyflavanone-3'-O-glucoside	Flavonoids	Flavones	-	3	1.3282e+07	1.25698e+07	1.36556e+07	3.05622e+07	2.92745e+07	2.30964e+07	2.50713e+06	3.23172e+06	2.26173e+06	517046	350353	311390	362806	370986	452262	5.432e+06	7.92332e+06	8.61854e+06	-	-
Zbqp009080	407.19	295.07	406.178	C25H26O5	[M+H]+	3',5'-diprenylgenistein	Flavonoids	Isoflavones	104055-80-3	3	504840	466920	460731	666049	662435	1.08081e+06	208634	202977	377804	1.51796e+06	209469	166261	81553.1	10351.6	13452.1	711807	730926	708669	-	-
Lmsp004301	451.12	289.07	450.116	C21H22O11	[M+H]+	3',5,5',7-Tetrahydroxyflavanone-7-O-glucoside*	Flavonoids	Flavanones	-	3	3.08673e+06	3.21849e+06	3.72047e+06	2.44467e+06	2.34578e+06	2.16204e+06	1.92374e+06	2.35793e+06	2.42201e+06	1.27516e+06	1.50206e+06	1.4225e+06	971620	909830	1.03636e+06	1.86094e+06	1.938e+06	1.99817e+06	-	-
Lmsp009245	347.11	197.05	346.105	C18H18O7	[M+H]+	3',5-Dihydroxy-4',6,7-Trimethoxyflavanone	Flavonoids	Flavanones	-	3	14962.5	14962.5	14962.5	14962.5	14962.5	14962.5	391495	336606	306932	14962.5	14962.5	14962.5	14962.5	14962.5	14962.5	77721.9	74812.3	80165.3	-	-
Hmlp005624	285.08	270.05	284.068	C16H12O5	[M+H]+	3',7-dihydroxy-4'-methoxyflavone*	Flavonoids	Flavones	-	1	1.58099e+06	1.4525e+06	1.82168e+06	6.20368e+06	5.99404e+06	5.71428e+06	2.66409e+07	2.54562e+07	2.44425e+07	1.69981e+07	2.08079e+07	2.35352e+07	1.13516e+07	1.36021e+07	1.19195e+07	1.51295e+07	1.6215e+07	1.66445e+07	-	-
mws4113	353.14	295.06	354.147	C21H22O5	[M-H]-	3'-Hydroxy-4'-O-methylglabridin	Flavonoids	Other Flavonoids	175554-11-7	2	30871.7	31354.8	31159.2	30950.9	39246	32947.4	15889.5	14950.5	16947	6473.7	6326.6	6087.86	4120.93	5170.83	4675.93	14688	17625.6	14635	-	-
Lagp003233	595.17	433.11	594.159	C27H30O15	[M+H]+	3'-Hydroxy-4'-O-β-D-glucosylpuerarin*	Flavonoids	Isoflavones	-	2	5.76943e+06	5.20145e+06	7.07308e+06	603710	527578	851151	6.63281e+06	6.13302e+06	6.48014e+06	111579	749860	507926	5.26175e+06	4.5233e+06	5.30678e+06	1.64974e+06	1.73338e+06	1.97177e+06	-	-
Lagp002697	579.17	417.12	578.164	C27H30O14	[M+H]+	3'-Methoxy-6''-O-xylosyl puerarin	Flavonoids	Isoflavones	-	1	182832	158075	162702	212096	193877	193931	1.38016e+07	1.47772e+07	1.49282e+07	1.23206e+07	1.22644e+07	1.20479e+07	2.0557e+07	1.98086e+07	2.02117e+07	10759676	1.03221e+07	10782704	-	-
pmp000416	285.08	229.09	284.068	C16H12O5	[M+H]+	3'-Methoxydaidzein	Flavonoids	Isoflavones	21913-98-4	1	534343	573761	566261	1.09174e+06	1.04042e+06	1.17943e+06	2.05696e+06	2.06252e+06	2.0704e+06	1.04471e+06	1.03907e+06	951875	1.25287e+06	1.31128e+06	1.27169e+06	1.21172e+06	1.20384e+06	1.17966e+06	-	-
pmp000415	447.13	285.08	446.121	C22H22O10	[M+H]+	3'-Methoxydaidzin*	Flavonoids	Isoflavones	200127-80-6	1	753744	731284	874211	2.47767e+06	2.63415e+06	2.64141e+06	2.26423e+07	2.63189e+07	2.47885e+07	1.75435e+07	1.34053e+07	1.77586e+07	4.33912e+07	4.4427e+07	4.49776e+07	1.82858e+07	1.67506e+07	1.74996e+07	-	-
Lagp002418	609.18	447.13	608.174	C28H32O15	[M+H]+	3'-Methoxydaidzin-4'-O-glucoside	Flavonoids	Isoflavones	-	1	660491	576754	633685	556167	577942	530681	3.32959e+07	3.42035e+07	3.39281e+07	1.18574e+08	1.14624e+08	1.10394e+08	1.44916e+08	1.42136e+08	1.43703e+08	6.50533e+07	6.34881e+07	6.89236e+07	-	-
MWSHY0059	447.13	327.09	446.121	C22H22O10	[M+H]+	3'-Methoxypuerarin	Flavonoids	Isoflavones	117047-07-1	1	126545	113251	123704	138081	117667	114691	7.48859e+06	7.58442e+06	7.35766e+06	1.91033e+07	2.01001e+07	1.86525e+07	1.00901e+07	1.07242e+07	1.09248e+07	1.07956e+07	1.05162e+07	1.05066e+07	-	-
Lmmp003109	305.1	139.04	304.095	C16H16O6	[M+H]+	3'-O-Methyl-epicatechin	Flavonoids	Flavanols	76549-34-3	3	379917	322626	376108	137596	117294	111924	45098.1	28209.8	36397	951.024	951.024	4755.12	951.024	15330.1	951.024	90203.8	102972	103017	-	-
Yphn011804	453.192	453.197	454.199	C26H30O7	[M-H]-	3'-O-Methyldiplacol	Flavonoids	Flavanonols	-	3	2.07696e+06	1.91992e+06	2.01089e+06	1.93677e+06	1.85236e+06	1.89216e+06	961731	939513	937924	474478	468372	509998	383085	370741	363584	1.1424e+06	1.15977e+06	1.12552e+06	-	-
Zbsp003857	479.12	317.06	478.111	C22H22O12	[M+H]+	3'-O-Methyltricetin-5-O-glucoside*	Flavonoids	Flavones	-	3	2.04956e+06	1.45612e+06	2.02402e+06	1.41543e+06	1.25913e+06	1.38118e+06	3.147e+06	3.84281e+06	3.82721e+06	191748	203492	211845	523649	487230	494109	1.51977e+06	1.71584e+06	1.74135e+06	-	-
Zbsp004450	479.12	317.07	478.111	C22H22O12	[M+H]+	3'-O-Methyltricetin-7-O-glucoside	Flavonoids	Flavones	-	3	1.98207e+06	856306	1.80262e+06	34944.9	34944.9	34944.9	3.89724e+06	3.69091e+06	4.02507e+06	174724	463732	194902	694037	650984	752968	1.40634e+06	1.67841e+06	1.61333e+06	-	-
Samp008819	423.18	189.09	422.173	C25H26O6	[M+H]+	3'-geranyl-5,7,4',5'-tetrahydroxyisoflavone	Flavonoids	Isoflavones	-	3	2.40729e+06	280024	235231	3.5994e+06	3.13817e+06	3.41138e+06	2.82146e+06	2.71922e+06	3.17073e+06	47046.2	47046.2	47046.2	502322	458495	484866	2.0845e+06	2.06872e+06	2.07562e+06	-	-
MWSprf003	433.11	313.07	432.106	C21H20O10	[M+H]+	3'-hydroxyPuerarin	Flavonoids	Flavones	117060-54-5	1	41955.2	27532.2	39362.9	68495.6	69231.2	70291.2	6.71326e+06	7.08646e+06	6.59156e+06	1.88448e+07	1.88764e+07	1.9338e+07	6.55178e+06	6.83464e+06	6.95663e+06	1.00795e+07	9.69022e+06	9.11862e+06	-	-
Zmpp002571	303.05	257.05	302.043	C15H10O7	[M+H]+	3,3',4',5',7-Pentahydroxyflavone; Robinetin	Flavonoids	Flavonols	490-31-3	3	482564	530228	483968	16518.3	16518.3	16518.3	345786	217362	398883	82591.4	16518.3	16518.3	16518.3	16518.3	16518.3	287068	189921	264819	C10177	-
Hmgp001916	671.18	347.07	670.174	C29H34O18	[M+H]+	3,3',5,7-Tetrahydroxy-4',6-Dimethoxyflavone-7-O-Gentiobioside; (Laciniatin-7-O-Gentiobioside)	Flavonoids	Flavonols	-	3	2118.31	2118.31	31065.9	10591.6	2118.31	2118.31	27675.5	17391.7	12692.1	142241	119930	148430	73030.7	53038.8	67635.6	45348.6	31651.1	55360.1	-	-
Lmsp004137	289.07	163.04	288.063	C15H12O6	[M+H]+	3,4,2',4',6'-Pentahydroxychalcone	Flavonoids	Chalcones	73692-51-0	3	99995.7	91434.9	178729	199275	261552	218096	9.33401e+06	1.0494e+07	9.92025e+06	66738.8	35804.6	19876.6	51656.2	23473.9	50016.1	2.36636e+06	2.59673e+06	2.4431e+06	C15525	ko00941,ko01100,ko01110
Lmsn003297	449.11	287.06	450.116	C21H22O11	[M-H]-	3,4,2',4',6'-Pentahydroxychalcone-4'-O-glucoside	Flavonoids	Chalcones	-	2	36893	36893	36893	258051	184465	300767	6.43413e+06	6.45013e+06	7.12641e+06	297698	325168	337120	870052	821124	909717	1.09005e+06	1.07116e+06	1.1223e+06	C16408	ko00941,ko01110
Zbqn006065	285.04	133.03	286.048	C15H10O6	[M-H]-	3,5,7,2'-Tetrahydroxyflavone; Datiscetin	Flavonoids	Flavones	480-15-9	1	560278	599558	580688	1.85677e+06	1.92115e+06	1.88113e+06	194.719	194.719	194.719	4569.56	3217	973.594	194.719	194.719	194.719	345499	380416	405037	C10036	-
mws0914	271.061	151.003	272.068	C15H12O5	[M-H]-	3,5,7-Trihydroxyflavanone (Pinobanksin)*	Flavonoids	Flavanonols	548-82-3	3	184735	175742	175306	271359	238059	305782	488490	449256	468186	250511	260570	272684	575756	607997	579150	333408	337101	363347	C09826	ko00941
Lmyn004949	269.04	133.03	270.053	C15H10O5	[M-H]-	3,7,3'-Trihydroxyflavone	Flavonoids	Flavones	-	3	34466.5	34225.5	34106.9	75970.9	86004.5	66470	923196	815860	788488	36889.5	22087.9	15906.1	3181.23	3181.23	3181.23	196923	218786	217686	-	-
mws0917	329.07	314.04	330.074	C17H14O7	[M-H]-	3,7-Di-O-methylquercetin*	Flavonoids	Flavonols	2068-02-2	3	8317.74	8317.74	8317.74	42882.4	41588.7	42303.6	149749	107260	108030	8317.74	8317.74	8317.74	8317.74	8317.74	8317.74	44694.8	47980.8	46265.2	C01265	ko00944,ko01110
Hmlp005105	285.08	270.05	284.068	C16H12O5	[M+H]+	3,7-dihydroxy-4'-methoxyflavone	Flavonoids	Flavones	-	1	3.8552e+06	4.89019e+06	4.1255e+06	3.93695e+06	2.47076e+06	2.90242e+06	1.95532e+07	2.41851e+07	2.24926e+07	4.42033e+06	5.29622e+06	5.88619e+06	1.56371e+07	1.44152e+07	1.47003e+07	1.03356e+07	9.16126e+06	8.28277e+06	-	-
Laxp008313	287.09	137.06	286.084	C16H14O5	[M+H]+	3,8-Dihydroxy-9-methoxypterocarpan	Flavonoids	Other Flavonoids	-	3	9546.6	9546.6	9546.6	85026.4	47733	85441.6	243103	246407	158260	9546.6	9546.6	9546.6	9546.6	9546.6	9546.6	117229	105723	104699	-	-
Lmdn007639	255.07	119.05	256.074	C15H12O4	[M-H]-	3,9-Dihydroxypterocarpan	Flavonoids	Isoflavones	61135-91-9	1	1.08117e+06	942143	1.06049e+06	2.55296e+06	1.95889e+06	1.79404e+06	4.83122e+07	4.27567e+07	4.36765e+07	1.66038e+06	1.71735e+06	1.72824e+06	2.48597e+06	2.56718e+06	2.49021e+06	1.07911e+07	1.13971e+07	1.20041e+07	C04271	ko00943,ko01110
Lamn006238	477.13	315.09	478.147	C23H26O11	[M-H]-	3,9-dihydroeucomnalin glucoside*	Flavonoids	Other Flavonoids	-	2	6267.41	32251.4	6267.41	186484	184302	176603	603700	644544	670399	68995	31337.1	67525.2	161109	52943.2	92050.7	256172	287862	281036	-	-
Lamp007045	477.14	315.08	476.132	C23H24O11	[M+H]+	3-(4-hydroxybenzene)-5,7-dihydroxy-6-methoxychroman-4-one glucoside	Flavonoids	Other Flavonoids	-	3	2.78517e+06	2.9664e+06	2.74628e+06	5.19481e+06	4.88686e+06	5.14746e+06	3.74208e+06	3.66123e+06	4.03215e+06	2.77544e+06	3.44945e+06	3.38626e+06	3.64307e+06	2.9897e+06	2.94136e+06	4.18565e+06	4.09639e+06	4.31214e+06	-	-
Lamp007136	563.14	315.08	562.132	C26H26O14	[M+H]+	3-(4-hydroxybenzene)-5,7-dihydroxy-6-methoxychroman-4-one malonyl glucoside	Flavonoids	Other Flavonoids	-	2	1.95539e+07	1.97667e+07	1.96024e+07	1.20666e+07	1.16324e+07	1.16758e+07	2.19935e+07	2.25832e+07	2.68471e+07	769629	433338	590889	3.68264e+06	3.29784e+06	3.58564e+06	1.16641e+07	1.13757e+07	1.15249e+07	-	-
Lagp004919	271.1	151.04	270.089	C16H14O4	[M+H]+	3-Deoxysappanchalcone	Flavonoids	Chalcones	-	1	93574.4	73214.8	81511.5	630682	348552	430437	4.77561e+06	3.72527e+06	5.79714e+06	151108	136181	132780	113204	111898	124983	1.06078e+06	1.09019e+06	1.12602e+06	-	-
Lamp008287	301.11	167.07	300.099	C17H16O5	[M+H]+	3-Hydroxy-9,10-dimethoxypterocarpan*	Flavonoids	Other Flavonoids	-	2	34240.4	32435.6	35926.6	1.05102e+06	867218	649578	7.66168e+06	7.66565e+06	6.75151e+06	3763.17	3763.17	3763.17	37025.2	20347.8	18815.9	1.35708e+06	1.5544e+06	1.61135e+06	-	-
Lacp008012	337.15	281.08	336.136	C21H20O4	[M+H]+	3-Hydroxy-9-methoxy-10-(3,3-dimethylallyl)pterocarpene	Flavonoids	Other Flavonoids	-	1	1.46161e+07	1.0101e+07	1.01885e+07	2.22235e+07	2.3283e+07	1.92124e+07	3.52347e+07	3.34288e+07	3.45404e+07	1.78716e+07	1.45138e+07	1.7726e+07	195103	81928.5	87253.9	1.78174e+07	1.81997e+07	1.74937e+07	-	-
Zbtn005022	451.12	167.03	452.132	C21H24O11	[M-H]-	3-Hydroxyphloretin-4'-O-glucoside	Flavonoids	Chalcones	-	2	61752.4	78714.6	74544	391177	366026	344249	215901	290751	283893	210802	242143	217597	18141.8	17539.1	21291	180041	180893	179396	-	-
Lacp009577	339.16	283.1	338.152	C21H22O4	[M+H]+	3-O-Methylcalopocarpin	Flavonoids	Other Flavonoids	-	1	4.08625e+07	3.64269e+07	3.54503e+07	2.59236e+07	2.58565e+07	2.51395e+07	6.78213e+06	6811637	6.8648e+06	170887	214978	185194	31267.5	20151.6	21774.8	1.59245e+07	1.75106e+07	1.59648e+07	-	-
Wcfp003437	325.14	175.07	324.136	C20H20O4	[M+H]+	3-Prenyl-4,2',4'-Trihydroxychalcone	Flavonoids	Chalcones	202815-28-9	1	4.76507e+06	4.36138e+06	5.03131e+06	2.85345e+06	2.85618e+06	2.75199e+06	1.54871e+06	1.61678e+06	1.37421e+06	247558	280635	194396	1.14571e+06	923092	1.07334e+06	1.57876e+06	1.52215e+06	1.77608e+06	-	-
pmp000004	331.08	316.06	330.074	C17H14O7	[M+H]+	4',5,7-Trihydroxy-3',6-dimethoxyflavone (Jaceosidin)*	Flavonoids	Flavones	18085-97-7	3	6002.68	30013.4	6002.68	91585.1	92777.4	78128.3	138761	120691	109553	177326	146157	166061	6002.68	6002.68	6002.68	73721.6	53307	54330.9	-	-
MWSprf104	271.06	215.07	270.053	C15H10O5	[M+H]+	4',6,7-Trihydroxyisoflavone	Flavonoids	Isoflavones	17817-31-1	2	5.59315e+06	4.90648e+06	4.83893e+06	7.6371e+06	6.9714e+06	6.92979e+06	1.3193e+07	1.31583e+07	1.33072e+07	4.56383e+06	5.4256e+06	4.47055e+06	1.52433e+07	1.64667e+07	1.62254e+07	8.72522e+06	9.5406e+06	1.14224e+07	C14314	ko00943,ko01110
Lmsp009013	317.1	197.05	316.095	C17H16O6	[M+H]+	4',6-Dihydroxy-5,7-dimethoxyflavanone	Flavonoids	Flavanones	6951-57-1	3	42243.2	30596	41688.3	22421.7	28182.9	19753	58175.4	53218.7	56297.6	20436.7	17919.9	18678.3	20159	23431.5	15238.1	31363.5	25860.8	39321.3	C14969	-
Lamp007163	447.13	285.07	446.121	C22H22O10	[M+H]+	4'-Demethyleucomin glucoside*	Flavonoids	Other Flavonoids	-	1	232670	221788	162994	902601	1.01173e+06	1.08663e+06	10713929	1.00589e+07	9.5412e+06	7.64043e+06	7.14186e+06	8.75691e+06	4.44042e+06	4.46968e+06	4.435e+06	5.23176e+06	5.36062e+06	5.2875e+06	-	-
Lamp006812	593.18	285.07	592.179	C28H32O14	[M+H]+	4'-Demethyleucomin glucosyl rhamnoside	Flavonoids	Other Flavonoids	-	2	163271	177964	159973	97392.7	139458	112238	762650	847913	732418	19478.5	19478.5	19478.5	133249	129122	170248	262514	243505	294265	-	-
MWSHY0157	317.14	181.09	316.131	C18H20O5	[M+H]+	4'-Hydroxy-2,4,6-trimethoxydihydrochalcone; Loureirin B	Flavonoids	Chalcones	119425-90-0	3	8796.39	8796.39	8796.39	53400.7	51160.9	43981.9	456133	338623	309230	8796.39	8796.39	8796.39	8796.39	8796.39	8796.39	91074.9	89775	81299.9	-	-
Lmsp008264	329.1	268.08	328.095	C18H16O6	[M+H]+	4'-Hydroxy-5,6,7-trimethoxyflavone	Flavonoids	Flavones	6938-18-7	3	40651.6	50955.3	38247.1	152993	149817	146718	584431	469364	415448	655607	574342	613401	7649.41	7649.41	7649.41	254861	299569	280080	C14986	-
pmc1990	299.09	119.05	300.1	C17H16O5	[M-H]-	4'-Hydroxy-5,7-dimethoxyflavanone	Flavonoids	Flavanones	-	3	23812.3	21661	23713.2	26846.6	27558	28292.9	58532.4	55802.8	57604	4332.2	4332.2	4332.2	4332.2	4332.2	4332.2	28762.6	29138.7	31626.1	-	-
MWSslk146	595.17	433.12	594.159	C27H30O15	[M+H]+	4'-O-Glucosylvitexin	Flavonoids	Flavones	38950-94-6	3	1.76861e+07	2.105e+07	1.90888e+07	1.78184e+06	1.66073e+06	1.96986e+06	367040	121790	281170	78842.8	27707.3	120070	168353	161662	334402	3.29652e+06	5.37963e+06	5.24375e+06	-	-
mws4119	337.14	201.09	338.152	C21H22O4	[M-H]-	4'-O-Methylglabridin	Flavonoids	Other Flavonoids	68978-09-6	3	23798.9	25585.3	23401.7	128602	120880	124714	148055	132230	150062	5618.7	6249.18	5808.86	1123.74	1123.74	1123.74	57740.2	56094.1	55257.1	-	-
Lagp003918	431.13	311.09	430.126	C22H22O9	[M+H]+	4'-O-Methylpuerarin	Flavonoids	Isoflavones	92117-94-7	1	253552	217947	267106	396274	307186	295073	9.00071e+06	8.76835e+06	1.06198e+07	4.09131e+07	4.24755e+07	4.20002e+07	3.20793e+07	3.43055e+07	3.28741e+07	1.955e+07	1.89286e+07	1.94208e+07	-	-
Lamn006359	447.12	285.07	448.137	C22H24O10	[M-H]-	4'-demethyl-3,9-dihydroeucomin glucoside	Flavonoids	Other Flavonoids	-	3	7.16171e+06	1.02853e+07	9.54678e+06	1.47898e+06	1.47787e+06	1.49732e+06	455770	452498	496549	7298.31	7298.31	7298.31	36491.6	76964	37403.4	2.50997e+06	2.55498e+06	2.50344e+06	-	-
MWSHY0129	271.1	177.05	270.089	C16H14O4	[M+H]+	4,4'-Dihydroxy-2-methoxychalcone; Echinatin	Flavonoids	Chalcones	34221-41-5	3	67057.1	56571	66375.5	65772.8	56534.6	48064.3	178037	218494	185594	9612.86	9612.86	9612.86	9612.86	9612.86	9612.86	56803.1	95253.1	128122	-	-
Hmlp005803	271.1	121.03	270.089	C16H14O4	[M+H]+	4,4'-dihydroxy-2'-methoxychalcone	Flavonoids	Chalcones	-	3	24509.6	24509.6	24509.6	140304	122548	124574	323838	306669	310546	225262	220160	212955	269786	303479	309560	248992	242402	214266	-	-
Wbtp007429	367.12	311.06	366.11	C21H18O6	[M+H]+	4,8-dihydroxy-7-methoxy-6-(3-methylbut-2-en-1-yl)furo[3,2-b]xanthen-5-one	Flavonoids	Other Flavonoids	-	3	33965.3	33965.3	33965.3	33965.3	33965.3	33965.3	346488	171168	169826	2.10243e+06	2.02002e+06	1.96687e+06	33965.3	33965.3	33965.3	368855	286809	298665	-	-
pmn001477	435.093	345	436.101	C20H20O11	[M-H]-	4-C-Glucose-1,3,6-trihydroxy-7-methoxyxanthone	Flavonoids	Other Flavonoids	-	3	2898.24	24962.3	2898.24	2898.24	2898.24	2898.24	2898.24	2898.24	2898.24	55594.7	37927.2	48688.3	37752	50531.8	28258.3	33997.9	29865.6	14491.2	-	-
Zblp006606	257.12	133.07	256.11	C16H16O3	[M+H]+	4-Hydroxy-2-methoxydihydrochalcone	Flavonoids	Chalcones	-	3	13598.2	13598.2	13598.2	76504.1	71757.2	70985.2	277132	250305	285925	185111	172843	175685	70965.4	68731.8	67991.1	138297	148315	135480	-	-
MWSHC2072	301.11	137.06	300.1	C17H16O5	[M+H]+	4-Methoxymedicarpin	Flavonoids	Isoflavones	22973-33-7	3	372682	332086	363631	49216.4	41366.1	39930.9	63434.1	70904.3	53155	33435.4	19054.3	19055.5	3810.87	3810.87	3810.87	81435.6	75563.9	90875.6	-	-
pmp000172	477.14	315.08	476.132	C23H24O11	[M+H]+	5,2'-Dihydroxy-7,8-dimethoxyflavone glycoside*	Flavonoids	Flavones	-	3	1.65707e+06	1.70927e+06	1.62922e+06	295925	325483	345819	1.09526e+06	1.11042e+06	1.09229e+06	151031	119788	107714	477698	425515	386821	651019	714482	623598	-	-
Yyyn008289	313.07	298.05	314.079	C17H14O6	[M-H]-	5,3'-Dihydroxy-7,4'-Dimethoxyflavone	Flavonoids	Flavones	32174-62-2	2	252875	257823	255931	58771.8	54824.5	58600.9	44342.8	42664.3	42436.7	50500.3	54603.6	58931.4	8487.33	8487.33	8487.33	98764.7	90887.7	107735	-	-
Wagp008758	405.12	375.07	404.111	C20H20O9	[M+H]+	5,4'-Dihydroxy-3,6,7,3',5'-Pentamethoxyflavone	Flavonoids	Flavones	-	3	285.7	285.7	285.7	20757.1	25179	23476.2	195367	142531	170791	285.7	285.7	285.7	5355.21	1428.5	3020.95	51223.3	41849.7	48736.6	-	-
mws0038	313.07	283.02	314.079	C17H14O6	[M-H]-	5,4'-Dihydroxy-3,7-dimethoxyflavone(Kumatakenin)*	Flavonoids	Flavonols	3301-49-3	3	19893.4	20239.2	18717	13392.1	15169.1	12365	21142.7	21227	20885.4	1632.54	1632.54	1632.54	1632.54	1632.54	1632.54	9687.92	8162.7	8310.1	-	-
MWSHY0089	287.09	167.03	286.084	C16H14O5	[M+H]+	5,4'-Dihydroxy-7-methoxyflavanone (Sakuranetin)	Flavonoids	Flavanones	2957-21-3	3	4829.63	4829.63	4829.63	25497	29627.4	24148.2	103143	104786	113317	78597.7	72421	84739.6	24960.2	25240.1	28823.5	57998	55012.9	55451.2	C09833	ko00941,ko01110
Lmcp007240	343.12	313.08	342.11	C19H18O6	[M+H]+	5,6,7,4'-Tetramethoxyflavone*	Flavonoids	Flavones	1168-42-9	3	59809.2	45746	45709.9	140939	99079.2	100601	5935.96	5935.96	5935.96	5935.96	5935.96	5935.96	5935.96	5935.96	5935.96	32383.9	29679.8	38960.6	C14472	-
Zmjp004795	301.07	286.05	300.063	C16H12O6	[M+H]+	5,6,7-Tetrahydroxy-8-methoxyflavone*	Flavonoids	Flavones	-	3	3.48414e+06	3.39259e+06	3.60803e+06	4.39807e+06	4.18255e+06	4.25523e+06	919509	809506	871107	151720	116311	132834	1.04012e+06	904074	916517	2.71899e+06	2.75554e+06	2.73479e+06	-	-
MWSslk182	313.11	283.07	312.1	C18H16O5	[M+H]+	5,6,7-Trimethoxyflavone	Flavonoids	Flavones	973-67-1	3	19553.6	20871	15788.6	28133.2	34451.8	25720.5	295090	196078	157762	625965	589198	617671	3157.72	3157.72	3157.72	182687	165724	136766	-	-
Zmhn003257	299.06	284.04	300.063	C16H12O6	[M-H]-	5,7,2'-Trihydroxy-8-methoxyflavone*	Flavonoids	Flavones	-	1	2.15795e+06	2.30729e+06	2.30575e+06	5.96625e+06	5.91014e+06	6.1267e+06	3.47654e+06	3.49617e+06	3.63211e+06	517770	558523	533099	1.26269e+06	1.23466e+06	1.89101e+06	3.3417e+06	3.64488e+06	3.76219e+06	-	-
Smbp004322	301.07	286.05	300.063	C16H12O6	[M+H]+	5,7,2'-Trihydroxy-8-methoxyflavone; Scutevulin*	Flavonoids	Flavones	80713-32-2	3	3.50356e+06	3.62088e+06	3.44576e+06	4.3517e+06	4.19739e+06	4.37833e+06	877239	831053	870251	143333	136988	157504	1.04401e+06	953151	943298	2.65566e+06	2.84348e+06	2.77104e+06	-	-
Laqp009140	423.18	287.13	422.172	C25H26O6	[M+H]+	5,7,3',4'-Tetrahydroxy-2',5'-di(3-methylbut-2-enyl)isoflavone	Flavonoids	Isoflavones	-	3	28019.8	25125	25186.8	5025	5025	5025	132500	122191	125466	94927.3	79680.7	100387	5025	5025	5025	54556.4	48867.5	58194	-	-
Lmnp002494	611.16	479.12	610.153	C27H30O16	[M+H]+	5,7,3',4'-Tetrahydroxy-6-methoxyflavone-8-C-[Xylosyl-(1-2)]-glucoside	Flavonoids	Flavones	-	3	9531.73	9531.73	9531.73	87200.5	92308.1	69715	110754	175924	137042	70990.4	76917	71614.4	55570.5	47658.6	86764.2	73029.8	70909	50546.7	-	-
Lmnp002448	641.17	479.11	640.164	C28H32O17	[M+H]+	5,7,3',4'-Tetrahydroxy-6-methoxyflavone-8-C-[glucosyl-(1-2)]-glucoside	Flavonoids	Flavones	-	3	325219	295371	318210	7428.89	7428.89	7428.89	961673	1.0137e+06	918265	37146.5	37144.4	134672	333774	311560	291995	341017	377027	377510	-	-
Zbqp008438	423.18	311.06	422.173	C25H26O6	[M+H]+	5,7,3',4'-tetrahydroxy-6,8-diprenylisoflavone*	Flavonoids	Isoflavones	-	1	1.01232e+07	9.60206e+06	9.05596e+06	8.14553e+06	9.66048e+06	1.05199e+07	3.44057e+06	3.32498e+06	3.49949e+06	6.39023e+06	4.10965e+06	4.48521e+06	340558	57213	96086.1	5.22778e+06	5.39932e+06	5.58635e+06	-	-
Zbqp005858	301.07	269.05	300.063	C16H12O6	[M+H]+	5,7,4'-Trihydroxy-3'-methoxyisoflavone; 3'-O-Methylorobol	Flavonoids	Isoflavones	36190-95-1	3	858704	883552	912907	1.20382e+06	1.84288e+06	1.96553e+06	1.48844e+06	1.36153e+06	1.42438e+06	207968	223503	248163	139115	115568	168502	665744	714576	719041	-	-
Lmnp202682	595.17	463.13	594.159	C27H30O15	[M+H]+	5,7,4'-Trihydroxy-8-methoxyflavone-6-C-[Xylosyl-(1-2)]-glucoside	Flavonoids	Flavones	-	1	136116	142095	158734	3.04233e+06	3.11109e+06	4.2865e+06	6.10414e+07	5.39344e+07	5.82055e+07	2.66712e+07	2.69788e+07	2.55272e+07	1.91928e+07	1.94618e+07	1.01208e+07	2.32016e+07	2.06894e+07	2.32529e+07	-	-
Hmxp007703	375.14	211.06	374.137	C20H22O7	[M+H]+	5,7,8,3',4'-Pentamethoxyflavanone	Flavonoids	Flavanones	-	3	5162.53	5162.53	5162.53	5162.53	5162.53	5162.53	67330	62067.1	53666.7	5162.53	5162.53	5162.53	5162.53	5162.53	5162.53	28672.8	27683.3	25812.6	-	-
MWSHY0128	343.12	313.08	342.11	C19H18O6	[M+H]+	5,7,8,4'-Tetramethoxyflavone*	Flavonoids	Flavones	6601-66-7	3	48991.1	39092.9	46933.1	129047	99678	96795.5	20513.5	16696.1	18082.4	3339.23	3339.23	3339.23	3339.23	3339.23	3339.23	34336.4	30709	35977.6	-	-
Zmhp002814	301.07	286.05	300.063	C16H12O6	[M+H]+	5,7,8-Tetrahydroxy-6-methoxyflavone	Flavonoids	Flavones	-	2	1.80749e+06	2.03577e+06	2.12647e+06	1.46986e+06	1.34629e+06	1.45827e+06	4.01761e+07	3.60923e+07	3.46874e+07	569127	550759	391252	1.48235e+06	1.59668e+06	1.82854e+06	7.13742e+06	8.28354e+06	7.93312e+06	-	-
Wtmp005173	579.17	271.06	578.164	C27H30O14	[M+H]+	5,7-dihydroxy-2-(4-hydroxyphenyl)-6-[(2S,4R,5S)-3,4,5-trihydroxy-6-[[(2R,3S,5R)-3,4,5-trihydroxy-6-methyloxan-2-yl]oxymethyl]oxan-2-yl]chromen-4-one*	Flavonoids	Isoflavones	-	1	2.83994e+06	2.79665e+06	2.82909e+06	1.97389e+06	2.10138e+06	2.16964e+06	7.21866e+06	8.12918e+06	7.09275e+06	3.13321e+06	3.28509e+06	3.16626e+06	3.23496e+06	3.3735e+06	3.34269e+06	3.91216e+06	3.6776e+06	3.7406e+06	-	-
Zmjp010694	359.11	344.09	358.105	C19H18O7	[M+H]+	5-Hydroxy-3,7,3',4'-tetramethoxyflavone (Retusin)	Flavonoids	Flavones	1245-15-4	3	3539.96	3539.96	3539.96	3539.96	3539.96	3539.96	3539.96	3539.96	3539.96	93252.9	71794.6	78838.7	3539.96	3539.96	3539.96	20124.8	21054.4	17699.8	-	-
Wagp004812	491.15	329.1	490.147	C24H26O11	[M+H]+	5-Hydroxy-6,7,4'-Trimethoxyflavone 5-O-glucoside	Flavonoids	Flavones	-	2	1.36463e+06	731368	1.04508e+06	1.39624e+06	1.45979e+06	1.21105e+06	1.29689e+06	1.6056e+06	1.52833e+06	1.34901e+06	859806	975898	732797	577766	1.10599e+06	1.24031e+06	1.24455e+06	1.24267e+06	-	-
Zbdp007159	359.11	329.07	358.105	C19H18O7	[M+H]+	5-Hydroxy-7,2',4',5'-tetramethoxyisoflavone; Robustigenin	Flavonoids	Isoflavones	-	3	6853.11	6853.11	6853.11	6853.11	6853.11	6853.11	53701.7	34265.6	46970.4	441381	366563	409202	6853.11	6853.11	6853.11	98297.5	113857	104393	-	-
Hmxp006586	329.1	299.05	328.095	C18H16O6	[M+H]+	5-Hydroxy-7,3',4'-trimethoxyflavone*	Flavonoids	Flavones	29080-58-8	3	29255.1	26669.5	24817.1	148932	105229	124325	192348	102736	136009	279159	244483	278507	11302.3	11234.6	3911.97	112525	135683	108081	-	-
Lmqn009304	325.11	293.08	326.115	C19H18O5	[M-H]-	5-Hydroxy-7,4'-dimethoxy-6,8-dimethylflavone; Eucalyptin	Flavonoids	Flavones	3122-88-1	3	411213	382850	406384	316360	310899	304045	68301	81139.8	60497	37798.8	42532.2	38275.6	24508.7	26912.8	24782.4	173693	167860	173178	-	-
Lmqn001795	267.07	109.03	268.074	C16H12O4	[M-H]-	5-Hydroxy-7-methoxyflavone	Flavonoids	Flavones	-	3	187222	252049	235491	11241.9	11241.9	11241.9	11241.9	11241.9	11241.9	11241.9	11241.9	11241.9	11241.9	11241.9	11241.9	56209.6	61214.7	96494.2	-	-
Lacn007285	557.16	353.1	558.174	C28H30O12	[M-H]-	6'''-O-AcetylAmurensin	Flavonoids	Flavonols	-	2	158965	161268	152685	158277	130968	134195	11272	11272	11272	11272	11272	11272	11272	11272	11272	61626.7	56360.1	68963.1	-	-
pmp000885	759.21	327.08	758.206	C36H38O18	[M+H]+	6'''-Vanilloylspinosin	Flavonoids	Flavones	-	3	1166.66	1166.66	1166.66	5833.31	15500.3	9179.31	196330	280661	240227	951353	972497	1.09759e+06	122209	99538.1	111991	322145	346784	324245	-	-
pmp000882	729.2	327.09	728.195	C35H36O17	[M+H]+	6'''-p-Hydroxybenzoylspinosin	Flavonoids	Flavones	-	3	4082.08	4082.08	4082.08	4082.08	4082.08	4082.08	22689.1	4082.08	4082.08	94546.1	125756	117344	20410.4	24559.6	32513.7	42793.6	33234.7	33276.1	-	-
Zmdp004370	459.13	255.07	458.121	C23H22O10	[M+H]+	6''-O-Acetyldaidzin	Flavonoids	Isoflavones	71385-83-6	1	4.14693e+06	4.02833e+06	4.25424e+06	3.44766e+06	3.30643e+06	3.64088e+06	2.23273e+07	1.80088e+07	1.74166e+07	9.10523e+06	1.03722e+07	9.98191e+06	3.47961e+07	4.13705e+07	3.98807e+07	1.52277e+07	1.42453e+07	1.51533e+07	-	-
pmp000191	475.12	271.06	474.116	C23H22O11	[M+H]+	6''-O-Acetylgenistin	Flavonoids	Isoflavones	73566-30-0	3	697819	661262	715219	611917	604421	593907	1.76692e+06	1.67589e+06	1.6767e+06	723013	706795	628438	3.18989e+06	3.07939e+06	3.0799e+06	1.24855e+06	1.16115e+06	1.27064e+06	-	-
MWSHY0131	489.14	285.08	488.132	C24H24O11	[M+H]+	6''-O-Acetylglycitin	Flavonoids	Isoflavones	134859-96-4	3	350916	366993	324417	239613	136303	164467	2.93702e+06	2.21618e+06	2.21722e+06	866434	790730	732409	2.68281e+06	3.36251e+06	3.06229e+06	1.35001e+06	1.47599e+06	1.38283e+06	-	-
pmp000193	503.12	255.07	502.111	C24H22O12	[M+H]+	6''-O-Malonyldaidzin	Flavonoids	Isoflavones	124590-31-4	1	1.1142e+07	1.02842e+07	1.01706e+07	1.19768e+07	1.1003e+07	1.14557e+07	3.87683e+07	3.78615e+07	3.49211e+07	1.99238e+07	2.11954e+07	1.83881e+07	4.26601e+07	4.05285e+07	4.36103e+07	2.62175e+07	2.85879e+07	2.8079e+07	C16191	ko00943
pmp000194	519.11	271.06	518.106	C24H22O13	[M+H]+	6''-O-Malonylgenistin	Flavonoids	Isoflavones	51011-05-3	1	5.55579e+06	4.73886e+06	4.99365e+06	6.72542e+06	7.0385e+06	6.03376e+06	1.37292e+07	1.35914e+07	1.41061e+07	4.78894e+06	5.4261e+06	4.95617e+06	1.86004e+07	2.05536e+07	1.83329e+07	1.10334e+07	1.03713e+07	1.05696e+07	C16192	ko00943
pmp000195	533.13	285.08	532.122	C25H24O13	[M+H]+	6''-O-Malonylglycitin	Flavonoids	Isoflavones	137705-39-6	1	3.46501e+06	3.44493e+06	3.5263e+06	1.88488e+06	1.51265e+06	1.58803e+06	2.43721e+07	2.47368e+07	2.36291e+07	6.40052e+06	6.1376e+06	5.54624e+06	1.6617e+07	1.92296e+07	1.83772e+07	9.36114e+06	9.07053e+06	1.04029e+07	C16197	ko00943
Lmdp003994	461.14	299.09	460.137	C23H24O10	[M+H]+	6,4'-Dimethoxyisoflavone-7-O-glucoside (Wistin)	Flavonoids	Isoflavones	19046-26-5	1	4.8458e+06	4.38179e+06	4.32564e+06	9.95005e+06	8.5877e+06	1.13448e+07	2.17105e+07	2.40564e+07	1.80976e+07	2.03426e+06	2.36245e+06	1.99325e+06	1.88728e+07	1.53672e+07	1.83032e+07	9.94014e+06	1.03763e+07	1.14897e+07	-	-
Zmhp003514	301.07	286.05	300.063	C16H12O6	[M+H]+	6,7,8-Tetrahydroxy-5-methoxyflavone*	Flavonoids	Flavones	-	3	3.55709e+06	3.61534e+06	3.59365e+06	4.38175e+06	4.14548e+06	4.33383e+06	2.7528e+06	2.28099e+06	2.27723e+06	383311	387673	408089	1.0204e+06	996670	1.00013e+06	2.6156e+06	2.78632e+06	2.78704e+06	-	-
Hmlp005443	255.07	137.02	254.058	C15H10O4	[M+H]+	6,7-Dihydroxyflavone	Flavonoids	Flavones	38183-04-9	1	370756	301297	300211	606912	532199	549804	4.17375e+06	4.07617e+06	4.25341e+06	3.69046e+06	3.62818e+06	3.83136e+06	5.36306e+06	5.50548e+06	5.49962e+06	3.09061e+06	3.1652e+06	3.27796e+06	-	-
pmp000379	407.19	351.12	406.178	C25H26O5	[M+H]+	6,8-Diprenylgenistein; 5,7,4'-Trihydroxy-6,8-Diprenylisoflavone	Flavonoids	Isoflavones	51225-28-6	3	2677.13	2677.13	2677.13	2677.13	2677.13	30215.5	1.76042e+06	1.63471e+06	1.96047e+06	6.72292e+06	5.87151e+06	6.92785e+06	2677.13	13385.7	2677.13	2.28505e+06	2.36335e+06	2.19801e+06	-	-
Layp008369	409.2	177.02	408.194	C25H28O5	[M+H]+	6,8-Diprenylnaringenin; Lonchocarpol A	Flavonoids	Flavanones	68236-11-3	3	1492.04	1492.04	1492.04	7460.18	27355.7	17358.3	1492.04	1492.04	1492.04	98203.8	101079	95099.7	1492.04	1492.04	1492.04	49540.7	62003.1	46510.3	C09724	-
Lmjp003655	463.12	301.08	462.116	C22H22O11	[M+H]+	6-C-MethylKaempferol-3-glucoside*	Flavonoids	Flavonols	-	1	1.49312e+07	1.43778e+07	1.58978e+07	5.28126e+06	4.24825e+06	4.55025e+06	2.91507e+07	4.61713e+07	3.90308e+07	1.21519e+07	1.19233e+07	1.17855e+07	2.43677e+07	2.30027e+07	2.36476e+07	1.46012e+07	1.45291e+07	1.66602e+07	-	-
Lmmp004257	463.12	317.06	462.116	C22H22O11	[M+H]+	6-C-Methylquercetin-3-O-rhamnoside	Flavonoids	Flavonols	-	3	53879.4	42692.1	36994.2	143543	141008	137089	6582.24	6582.24	6582.24	6582.24	6582.24	6582.24	6582.24	6582.24	6582.24	38722.4	32911.2	34967.4	-	-
Lmmp002963	625.18	317.06	624.169	C28H32O16	[M+H]+	6-C-Methylquercetin-3-O-rutinoside	Flavonoids	Flavonols	-	3	865728	809127	690836	322340	352655	319653	159134	197227	212602	26350.9	26350.9	26350.9	26350.9	26350.9	26350.9	150663	131755	163261	-	-
Yphn012690	407.19	407.19	408.194	C25H28O5	[M-H]-	6-Geranylnaringenin; Mimulone; Bonannione A	Flavonoids	Flavanones	97126-57-3	2	68171	68664.4	70048.4	378645	438959	360692	2.0493e+06	1.7341e+06	2.14263e+06	1.06105e+06	1.03422e+06	1.14346e+06	13634.2	13634.2	13634.2	1.07115e+06	865041	857392	-	-
Lmsn004132	329.094	167.04	330.11	C18H18O6	[M-H]-	6-Hydroxy-4',5,7-trimethoxyflavanone; Hamiltone A	Flavonoids	Flavanones	6626-61-5	3	51941.3	59705.5	42768.4	348498	460740	393921	201029	202035	202749	79660.4	77355.1	73229.6	78994.8	71993.9	89527.4	92809.5	117178	115567	-	-
Zmhp002640	773.21	303.05	772.206	C33H40O21	[M+H]+	6-Hydroxykaempferol-3-O-Rutinoside-6-O-glucoside	Flavonoids	Flavonols	-	2	263441	274357	284073	133010	104610	223976	6597.66	6597.66	6597.66	6597.66	6597.66	6597.66	6597.66	6597.66	6597.66	32988.3	36397	53726.7	-	-
pmp001311	627.16	303.1	626.148	C27H30O17	[M+H]+	6-Hydroxykaempferol-7,6-O-Diglucoside	Flavonoids	Flavonols	-	2	2.26863e+06	2.45472e+06	2.69922e+06	1.33911e+06	1.23487e+06	1.1846e+06	191106	231873	204817	38221.1	38221.1	38221.1	38221.1	38221.1	38221.1	332933	289347	400816	-	-
pmp001309	465.1	303.1	464.096	C21H20O12	[M+H]+	6-Hydroxykaempferol-7-O-glucoside	Flavonoids	Flavonols	-	1	1.44789e+08	1.06535e+08	6.79044e+07	5.07805e+07	2.89743e+07	3.27153e+07	577264	1.06895e+06	886010	23927.3	63085.2	115108	70237.4	54694.8	40400.3	1.91031e+07	2.67671e+07	2.51656e+07	-	-
Hmcn002875	301.04	255.02	302.043	C15H10O7	[M-H]-	6-Hydroxyluteolin	Flavonoids	Flavones	18003-33-3	3	151230	140419	109771	195135	235489	248683	14479.7	14479.7	14479.7	14479.7	14479.7	14479.7	14479.7	14479.7	14479.7	72398.7	79324.2	80859.4	C10072	-
ZBN0144	477.103	315.05	478.111	C22H22O12	[M-H]-	6-Methoxykaempferol-3-O-glucoside*	Flavonoids	Flavonols	63422-27-5	3	392032	353714	397154	887845	922859	822192	473520	493116	559695	304859	320023	292643	382058	342589	386652	483799	419719	410116	-	-
MWSHY0202	237.09	135.05	236.084	C16H12O2	[M+H]+	6-Methylflavone	Flavonoids	Flavones	29976-75-8	3	315692	391708	240593	237224	253213	210797	131256	106640	85862.4	365173	278072	270548	150167	155790	105766	263588	190546	288096	-	-
Laxp008689	269.08	213.09	268.074	C16H12O4	[M+H]+	6-hydroxy-2-(3-methoxybenzylidene)-1-benzofuran-3(2H)-one	Flavonoids	Other Flavonoids	1234351-88-2	2	2.07945e+06	2.03209e+06	2.14065e+06	1.40248e+07	7.03192e+06	1.1292e+07	3.24844e+07	3.16125e+07	3.63085e+07	1.87018e+07	1.86127e+07	1.76652e+07	2.04497e+07	1.95627e+07	2.0344e+07	1.70673e+07	1.65524e+07	1.60468e+07	-	-
Zmbp008419	341.14	285.08	340.131	C20H20O5	[M+H]+	6-prenylnaringenin	Flavonoids	Flavanones	-	3	1.19798e+06	1.19703e+06	1.20766e+06	554813	458639	427286	528840	586167	561103	12604.9	12604.9	12604.9	63024.5	12604.9	12604.9	838140	855359	867569	-	-
pmp000362	369.13	313.07	368.126	C21H20O6	[M+H]+	7,3',4'-Trihydroxy-5-Methoxy-5'-Prenylisoflavone*	Flavonoids	Isoflavones	125709-32-2	3	108391	75470.9	60283	115873	145929	158398	1.31233e+06	1.04847e+06	1.0662e+06	3.33861e+06	2.83619e+06	3.39509e+06	38512.3	45162.4	37696.4	1.17923e+06	1.31354e+06	1.38756e+06	-	-
Lagp003663	507.15	345.1	506.142	C24H26O12	[M+H]+	7,3',4'-Trihydroxyquercetin glucoside	Flavonoids	Flavones	-	3	109231	52217.8	32584.1	105094	126175	120828	673545	678355	571216	3.69954e+06	3.81938e+06	3.82453e+06	968626	957978	905762	1.25457e+06	1.13171e+06	1.08583e+06	-	-
Zmgp007333	283.1	268.07	282.089	C17H14O4	[M+H]+	7,4'-Di-O-methyldaidzein	Flavonoids	Isoflavones	1157-39-7	3	68656.2	50644.5	43224.1	108042	90779.9	89829.7	1.60632e+06	1.67606e+06	1.52879e+06	8644.82	8644.82	8644.82	8644.82	8644.82	8644.82	334188	339716	372473	-	-
Zblp004832	257.08	137.02	256.074	C15H12O4	[M+H]+	7,4'-Dihydroxydihydroflavonoids*	Flavonoids	Flavanones	-	2	532757	469770	451947	1.43706e+06	1.01824e+06	902016	1.49319e+07	1.32472e+07	1.38708e+07	4.98342e+06	4.3747e+06	4.8472e+06	5.02722e+06	5.90573e+06	5.33899e+06	6.43725e+06	6.48745e+06	6.84514e+06	-	-
Zbbn005842	253.05	117.04	254.058	C15H10O4	[M-H]-	7,4'-Dihydroxyflavone	Flavonoids	Flavones	2196-14-7	1	133294	125281	119776	347455	322748	308122	2.16337e+06	2.01125e+06	2.16198e+06	953484	985194	934629	3.29411e+06	3.27505e+06	3.31198e+06	1.36514e+06	1.39269e+06	1.55586e+06	C12123	ko00941,ko00943
Zbdp006427	285.08	253.05	284.068	C16H12O5	[M+H]+	7,8-Dihydroxy-4'-methoxyisoflavone	Flavonoids	Other Flavonoids	-	1	651427	630205	2.38889e+06	3.87241e+06	1.03158e+06	1.12285e+06	1.7952e+07	1.5899e+07	1.71274e+07	6.49639e+06	6.42299e+06	6.83713e+06	9.80475e+06	9.58362e+06	1.07964e+07	7.61233e+06	7.91739e+06	8.11996e+06	-	-
MWSslk130	255.07	129.03	254.058	C15H10O4	[M+H]+	7,8-Dihydroxyflavone	Flavonoids	Flavones	38183-03-8	3	596046	474420	507484	1.06178e+06	926266	1.00824e+06	7.18991e+06	6.68625e+06	6.98781e+06	5.84811e+06	5.82966e+06	5.82936e+06	8.85948e+06	9.16454e+06	9.17046e+06	5.06849e+06	5.23029e+06	5.25206e+06	-	-
Wccp005176	271.1	243.07	270.089	C16H14O4	[M+H]+	7-Hydroxy-3',4'-methylenedioxyflavan	Flavonoids	Other Flavonoids	-	3	2.92658e+06	2.79942e+06	2.88739e+06	3.96793e+06	3.43343e+06	3.51697e+06	7.27787e+06	6.8642e+06	7.81953e+06	2.28131e+06	2.29456e+06	2.20349e+06	8.7442e+06	9.09632e+06	8.77781e+06	5.02929e+06	5.54312e+06	5.10168e+06	-	-
Wmkn002777	561.16	267.07	562.169	C27H30O13	[M-H]-	7-Hydroxy-3'-methoxy-isoflavone-7-primeveroside	Flavonoids	Isoflavones	-	3	18975.2	18975.2	18975.2	94875.8	220525	221782	850664	1.03203e+06	913867	608399	736171	620711	375179	392914	372910	688272	455953	1.09932e+06	-	-
Zblp004068	285.08	242.05	284.068	C16H12O5	[M+H]+	7-Methoxy-3,4'-Dihydroxyflavone	Flavonoids	Flavonols	-	1	80335.9	67519	124525	309142	289533	284971	655243	593826	591023	13503.8	13503.8	13503.8	13503.8	13503.8	13503.8	254800	223585	262046	-	-
Zbdp001892	268.1	136.06	267.089	C16H13NO3	[M+H]+	7-Methoxy-3-[1-(3-pyridyl)methylidene]-4-chromanone	Flavonoids	Other Flavonoids	-	1	552004	472010	499896	4.13245e+06	4.21901e+06	4.13505e+06	5.10813e+06	5.01495e+06	4.92634e+06	995341	948318	988458	5.49499e+06	5.59606e+06	5.56828e+06	3.46962e+06	3.33762e+06	3.42623e+06	-	-
Lmgp004720	269.1	226.06	269.081	C16H13O4+	[M]+	7-Methoxyapigenindin	Flavonoids	Anthocyanidins	-	3	254557	273738	217948	594314	668491	797173	2.10683e+07	2.17373e+07	1.54331e+07	1.41295e+07	1.89454e+07	1.82414e+07	8.4831e+06	8.28878e+06	7.90697e+06	1.26853e+07	8.0724e+06	1.34129e+07	-	-
Lmhn004960	441.08	289.07	442.09	C22H18O10	[M-H]-	7-O-Galloyltricetiflavan	Flavonoids	Flavanols	-	2	15124.9	645.789	645.789	20766.4	21984.9	46082.1	10022.1	22545.4	19331.7	15856.2	8273.55	5022.27	48134.2	3228.94	622476	54353.1	62471.9	44364.1	-	-
Smnp003415	409.15	247.09	408.142	C20H24O9	[M+H]+	7-O-Methylaloesin	Flavonoids	Other Flavonoids	-	3	682836	724757	688780	311608	243345	249869	116969	104501	74735.2	14947	14947	14947	14947	14947	14947	151439	126007	135759	-	-
Wbtp007858	315.09	282.05	314.079	C17H14O6	[M+H]+	7-O-Methyltectorigenin; 4',5-Dihydroxy-6,7-Dimethoxyisoflavone*	Flavonoids	Isoflavones	1096-58-8	3	429963	397583	408298	478494	437209	460988	407563	313635	342430	4375.38	4375.38	4375.38	21876.9	23626.9	23919.3	237139	227669	247088	-	-
Zmgp007182	297.08	267.06	296.068	C17H12O5	[M+H]+	7-O-methylpseudobaptigenin	Flavonoids	Flavones	-	3	4.48111e+06	4.06357e+06	3.96606e+06	1.27171e+06	1.11076e+06	1.11827e+06	211408	215299	224297	1123.08	1406.79	1405.32	224.616	224.616	224.616	1.15313e+06	1.12215e+06	1.15615e+06	-	-
Zjhp090625	447.13	285.08	446.121	C22H22O10	[M+H]+	7-O-β-D-glucopyranoside-5-hydroxy-3-(4'-hydroxybenzylidene)-chroman-4-one*	Flavonoids	Other Flavonoids	-	1	252305	236251	183519	945878	1.03768e+06	1.07409e+06	1.03487e+07	9.75678e+06	9.64256e+06	6.9373e+06	7.26095e+06	8.28262e+06	4.66627e+06	4.66595e+06	4.84092e+06	5.25066e+06	5.40399e+06	5.3178e+06	-	-
Wbtp004798	301.07	286.05	300.063	C16H12O6	[M+H]+	8,11-dimethoxy-2h-[1,3]dioxolo[4,5-b]xanthen-10-one	Flavonoids	Other Flavonoids	-	2	7.30662e+06	5.92505e+06	7.08247e+06	6.20974e+06	6.77593e+06	7.14496e+06	1.22677e+07	1.3661e+07	1.36548e+07	1.11842e+06	1.35642e+06	1.53089e+06	1.26476e+06	342771	553007	4.23656e+06	4.65988e+06	4.29367e+06	-	-
Smdp007779	287.09	167.03	286.084	C16H14O5	[M+H]+	8-Demethylfarrerol	Flavonoids	Flavanones	-	3	86615.5	79441.4	89699	126023	82370.6	137230	238102	215223	226151	15888.3	15888.3	15888.3	15888.3	15888.3	15888.3	95496.3	85719.6	90892.8	-	-
Wagp007355	329.1	299.06	328.095	C18H16O6	[M+H]+	8-Hydroxy-4',5,7-trimethoxyflavone*	Flavonoids	Flavones	21919-71-1	3	207469	186015	178248	532520	370197	359739	214979	206220	171617	17055.5	20069.7	23718.2	3411.1	3411.1	3411.1	143360	136443	136618	-	-
Lagp007098	323.13	267.07	322.12	C20H18O4	[M+H]+	8-Isopentenyl daidzein*	Flavonoids	Isoflavones	-	1	920439	871490	903760	1.43468e+06	1.55808e+06	1.50693e+06	6.46924e+07	6.67917e+07	6.86851e+07	656517	604007	884871	2.09216e+06	107312	158723	1.45315e+07	1.50207e+07	1.4366e+07	-	-
Lagp005559	503.16	299.09	502.147	C25H26O11	[M+H]+	8-Methoxy acetyl ononin*	Flavonoids	Isoflavones	-	3	127723	119336	94645.8	279584	224173	247445	494194	475838	441307	38497	51211.9	50458.4	294064	272516	278716	230280	243641	198210	-	-
Lagp004883	547.15	299.09	546.137	C26H26O13	[M+H]+	8-Methoxy malonyl ononin	Flavonoids	Isoflavones	-	1	3.74102e+07	3.80938e+07	3.65298e+07	2.78329e+07	2.56053e+07	2.69159e+07	7.82932e+07	8.34074e+07	7.13164e+07	7.5594e+06	7.0857e+06	7.38359e+06	3.50038e+07	3.39018e+07	3.49106e+07	3.92264e+07	3.8088e+07	3.94249e+07	-	-
Lmpn006208	461.11	315.05	462.116	C22H22O11	[M-H]-	8-Methoxykaempferol-7-O-rhamnoside	Flavonoids	Flavonols	-	3	4482.04	4482.04	4482.04	4482.04	4482.04	4482.04	4482.04	4482.04	4482.04	47065.1	35729.1	35680.8	91284.1	84960	76686.1	22410.2	24644.8	25020.5	-	-
mws4112	393.21	337.3	392.199	C25H28O4	[M+H]+	8-Prenyl-phaseollinisoflavan	Flavonoids	Other Flavonoids	175554-12-8	3	62815.1	53622.3	44160	65657.4	65216.9	52288.7	1.10982e+06	1.00437e+06	1.10376e+06	598942	494566	535114	8831.99	8831.99	8831.99	350779	367714	342745	-	-
pmp000638	355.12	299.06	354.11	C20H18O6	[M+H]+	8-Prenylkaempferol*	Flavonoids	Flavonols	28610-31-3	2	5.89972e+07	5.51403e+07	5.51088e+07	4.08795e+07	4.06085e+07	4.03005e+07	3.00626e+07	2.6956e+07	2.79691e+07	1.15407e+06	967351	1.22371e+06	129283	62996.2	82387.3	2.66871e+07	2.58999e+07	2.68763e+07	-	-
Laxp004783	477.14	315.09	476.132	C23H24O11	[M+H]+	Abrusin	Flavonoids	Flavones	-	3	2.61788e+06	2.60117e+06	2.36727e+06	4.52374e+06	4.65273e+06	5.15557e+06	3.71599e+06	3.68187e+06	4.0556e+06	3.75838e+06	3.25395e+06	3.33701e+06	2.81655e+06	2.88511e+06	2.94764e+06	3.26735e+06	3.58966e+06	3.57947e+06	-	-
Labp005273	579.17	285.08	578.164	C27H30O14	[M+H]+	Acacetin glucosyl xyloside	Flavonoids	Flavones	-	1	2.60253e+06	3.37502e+06	2.41667e+06	1.00544e+07	1.40123e+07	1.09292e+07	1.02291e+08	8.22323e+07	7.64227e+07	7.47507e+07	6.25885e+07	5.35981e+07	5.41576e+07	7.90966e+07	4.64767e+07	5.10356e+07	4.6151e+07	5.23194e+07	-	-
MWSN0014	283.061	268.042	284.068	C16H12O5	[M-H]-	Acacetin*	Flavonoids	Flavones	480-44-4	2	960169	980106	979500	6.96396e+06	6.23882e+06	6.93141e+06	1.156e+07	1.20575e+07	1.22221e+07	5.98279e+06	6.06399e+06	6.12089e+06	8.76904e+06	8.92028e+06	9.0833e+06	6.6194e+06	6.91595e+06	7.15279e+06	C01470	ko00944
Zbsp004404	447.13	297.08	446.121	C22H22O10	[M+H]+	Acacetin-6-C-glucoside	Flavonoids	Flavones	-	2	186392	217954	192715	192033	235107	179973	2.7469e+07	3.55558e+07	3.22589e+07	1.21798e+08	1.12745e+08	1.19669e+08	4.44213e+07	4.07649e+07	4.30368e+07	4.0576e+07	4.26664e+07	4.27559e+07	-	-
Zbjp005497	695.18	285.08	694.174	C31H34O18	[M+H]+	Acacetin-7-O-(6''-O-malonyl)sophorobiglycoside	Flavonoids	Flavones	-	1	2.04908e+06	1.35086e+06	1.30658e+06	6.82538e+06	6.02957e+06	6.65727e+06	1.89246e+07	1.8552e+07	1.97946e+07	490785	399892	100040	2.00243e+06	1.51433e+06	1.82598e+06	5.90386e+06	5.90663e+06	6.13428e+06	-	-
Labp006185	533.13	285.08	532.122	C25H24O13	[M+H]+	Acacetin-7-O-(6''-malonyl)glucoside*	Flavonoids	Flavones	-	1	113308	100933	113498	355043	353244	345520	4.00844e+06	3.91038e+06	4.17272e+06	1.98966e+06	2.15222e+06	2.2045e+06	5.37204e+06	5.41146e+06	5.31156e+06	2.80604e+06	2.65357e+06	2.64999e+06	-	-
ZBN0290	445.113	283.069	446.121	C22H22O10	[M-H]-	Acacetin-7-O-glucoside (Tilianin)*	Flavonoids	Flavones	4291-60-5	2	931658	563525	620889	6.81444e+06	6.07594e+06	6.82497e+06	5.28013e+06	5.50293e+06	5.01509e+06	79983.5	81864.8	73814.5	853996	812633	844029	2.70252e+06	2.70343e+06	2.61111e+06	-	-
Zmjp005293	593.19	285.08	592.179	C28H32O14	[M+H]+	Acacetin-7-O-neohesperidoside	Flavonoids	Flavonols	20633-93-6	3	119034	116194	181162	19859.2	19859.2	19859.2	456331	373840	424988	338760	336056	349198	137447	99295.8	108404	244255	246627	250617	-	-
Zbxp006600	579.17	285.08	578.163	C27H30O14	[M+H]+	Acacetin-O-galactoside-xyloside	Flavonoids	Flavones	-	2	3.25334e+06	3.21858e+06	3.30845e+06	1.02888e+07	1.02685e+07	1.92442e+07	9.23207e+07	9.32265e+07	1.51279e+08	8.68334e+07	7.05329e+07	5.85192e+07	5.70056e+07	5.93548e+07	6.54828e+07	6.63789e+07	4.19053e+07	6.82968e+07	-	-
Lazp005201	489.14	285.08	488.132	C24H24O11	[M+H]+	Acetyl Sissotrin	Flavonoids	Isoflavones	-	3	14975	14975	14975	102445	76368.4	74874.8	1.14048e+06	1.11961e+06	969059	455966	528929	420280	1.27959e+06	2.38755e+06	1.39046e+06	513045	567624	572844	-	-
Lazp004646	503.16	299.09	502.147	C25H26O11	[M+H]+	Acetyl Wistin*	Flavonoids	Isoflavones	-	3	126478	90941.9	103727	313543	228691	240137	426417	488556	410174	46273.8	43975.4	32468.4	292985	254862	344888	218425	237863	206305	-	-
Lmdp005525	299.09	284.07	298.084	C17H14O5	[M+H]+	Afrormosin (6,4'-Dimethoxy-7-Hydroxyisoflavone)*	Flavonoids	Isoflavones	550-79-8	1	1.78217e+06	1.51565e+06	1.42157e+06	9.20047e+06	7.66177e+06	7.75005e+06	4.48965e+07	3.56821e+07	4.42008e+07	654986	667455	743313	4.71022e+06	4.20088e+06	4.44596e+06	1.16926e+07	1.16771e+07	1.15485e+07	C10199	-
Lamp006191	547.14	299.09	546.137	C26H26O13	[M+H]+	Afrormosin 7-O-(6''-Malonylglucoside)*	Flavonoids	Isoflavones	-	1	3.69044e+07	2.6082e+07	2.90359e+07	9.30989e+07	8.37613e+07	8.15617e+07	1.50896e+08	1.44716e+08	1.54367e+08	1.26994e+07	1.23815e+07	1.19403e+07	1.04465e+08	9.57272e+07	9.79043e+07	8.08856e+07	8.48881e+07	8.53247e+07	-	-
Zbbp006101	547.14	299.09	546.137	C26H26O13	[M+H]+	Afrormosin-7-O-(6''-malonyl)glucoside*	Flavonoids	Isoflavones	-	1	4.34902e+07	4.08116e+07	3.88564e+07	2.90794e+07	2.66135e+07	2.89187e+07	8.17465e+07	8.84802e+07	8.52555e+07	7.91278e+06	7.82165e+06	8.09406e+06	3.72661e+07	3.77613e+07	3.76223e+07	4.22899e+07	4.07384e+07	4.11457e+07	-	-
Lajp005546	593.19	299.09	592.179	C28H32O14	[M+H]+	Afrormosin-glucosyl xyloside	Flavonoids	Isoflavones	-	2	392087	318949	379435	720409	594032	588839	1.43179e+07	1.49364e+07	1.00076e+07	931052	900896	923729	114648	107181	128027	2.68616e+06	3.16059e+06	4.17784e+06	-	-
Lasp002102	609.18	285.08	608.174	C28H32O15	[M+H]+	Ammopiptanoside A*	Flavonoids	Isoflavones	-	1	617409	605988	605890	503663	503390	539213	6.07903e+07	6.54681e+07	6.79941e+07	5.50304e+07	5.30495e+07	4.61288e+07	9.27282e+07	1.01002e+08	1.00459e+08	4.75141e+07	4.1957e+07	4.56881e+07	-	-
Lagp008266	321.11	147.04	320.105	C20H16O4	[M+H]+	Anhydrotuberosin	Flavonoids	Other Flavonoids	41347-49-3	2	991233	1.03332e+06	1.1575e+06	4.96243e+06	4.12627e+06	5.79216e+06	4.85006e+07	4.37121e+07	4.45606e+07	1.80203e+06	833986	1.29439e+06	18339.9	13084.1	12075.5	1.58401e+07	1.53852e+07	1.60753e+07	-	-
Lamp003722	681.17	271.06	680.158	C30H32O18	[M+H]+	Apigenin glucosyl malonyl glucoside*	Flavonoids	Flavones	-	2	1.68585e+06	1.69145e+06	1.57185e+06	2.81489e+06	2.57265e+06	2.81787e+06	1.0664e+07	1.07519e+07	1.10849e+07	974954	1.11336e+06	1.01689e+06	1.84065e+07	1.84774e+07	1.8081e+07	5.26356e+06	5.16109e+06	5.25019e+06	-	-
MWS20148	433.11	271.07	432.106	C21H20O10	[M+H]+	Apigenin-4'-O-glucoside*	Flavonoids	Flavones	20486-34-4	2	4.6105e+07	4.36107e+07	4.54227e+07	5.22014e+07	4.99241e+07	5.60557e+07	5.63289e+07	4.944e+07	5.71966e+07	2.79635e+07	2.99985e+07	2.83497e+07	8.02022e+07	6.56803e+07	8.19578e+07	5.89381e+07	5.09644e+07	5.63731e+07	-	-
mws0071	415.1	269.04	416.111	C21H20O9	[M-H]-	Apigenin-4'-O-rhamnoside	Flavonoids	Flavones	133538-77-9	3	508031	582870	672711	3035.12	3035.12	3035.12	3035.12	3035.12	3035.12	3035.12	3035.12	3035.12	15175.6	22242.9	16884.7	81562.3	91763.3	95894.6	-	-
mws0072	433.11	271.06	432.106	C21H20O10	[M+H]+	Apigenin-5-O-glucoside	Flavonoids	Flavones	28757-27-9	3	6.771e+06	6.12006e+06	6.16913e+06	6.93643e+06	6.6927e+06	6.39666e+06	1.65111e+07	1.91903e+07	1.79872e+07	1.49892e+07	1.42194e+07	1.48642e+07	8.45866e+06	8.71854e+06	8.89024e+06	1.17896e+07	1.20563e+07	1.18307e+07	-	-
Lmtp002942	535.14	499.12	534.137	C25H26O13	[M+H]+	Apigenin-6,8-di-C-arabinoside*	Flavonoids	Flavones	-	3	298778	260882	289018	283165	212469	226178	788585	677422	791176	425847	448836	509061	399258	458834	535956	426676	466965	456479	-	-
Zbsp003407	595.17	427.1	594.159	C27H30O15	[M+H]+	Apigenin-6,8-di-C-glucoside (Vicenin-2)	Flavonoids	Flavones	23666-13-9	3	1.11362e+06	909930	1.14024e+06	197438	185656	175655	12817	12817	12817	12817	12817	12817	12817	12817	12817	64084.9	80699.1	70246.9	C10195	-
pmp000237	579.13	283.06	578.127	C26H26O15	[M+H]+	Apigenin-6-C-(2''-glucuronyl)xyloside	Flavonoids	Flavones	-	3	88850.5	127925	99184.5	3262.27	3262.27	3262.27	3262.27	3262.27	3262.27	16311.4	49714.9	32352.3	61991.2	71459.4	74044	76655.7	54258.5	65150.3	-	-
Zbjp003463	565.16	433.11	564.148	C26H28O14	[M+H]+	Apigenin-6-C-(2''-xylosyl)glucoside	Flavonoids	Flavones	-	1	172865	134735	126529	758074	796844	761341	5.59349e+06	6.01474e+06	6.18903e+06	1.17052e+07	1.15215e+07	1.13011e+07	1.03382e+07	9.92101e+06	1.01795e+07	7.03728e+06	6.88411e+06	6.89851e+06	-	-
Lmtp002822	535.14	499.12	534.137	C25H26O13	[M+H]+	Apigenin-6-C-arabinoside-8-C-xyloside*	Flavonoids	Flavones	-	3	307754	322147	336111	215148	259262	247275	718163	770817	727631	499297	497865	501601	445838	389769	414749	457393	428171	482857	-	-
mws1434	431.1	311.05	432.106	C21H20O10	[M-H]-	Apigenin-6-C-glucoside (Isovitexin)*	Flavonoids	Flavones	38953-85-4	1	4603.61	4603.61	23018.1	26201.6	26783.3	31898.6	177693	177428	178148	306717	287520	258295	625629	682509	686651	247246	215532	243247	C01714	ko00944
Zbsp004060	535.14	481.11	534.137	C25H26O13	[M+H]+	Apigenin-6-C-xyloside-8-C-arabinoside	Flavonoids	Flavones	-	3	249367	267943	231525	77188.5	59660.7	68002.6	65666.8	77441.6	72323.2	53762.2	59376.3	54522.2	41872.5	68649.7	56324.8	93500.2	83427.3	84609.3	-	-
Hmqp003435	651.15	271.06	650.148	C29H30O17	[M+H]+	Apigenin-7-O-(2''-O-apiosyl)(6''-Malonyl)glucoside*	Flavonoids	Flavones	-	2	1.64139e+06	1.74908e+06	1.67571e+06	1.25129e+06	936943	1.14957e+06	726497	1.0356e+06	886999	435945	421026	388504	869392	1.05318e+06	997649	964158	1.03182e+06	974951	C05622	ko00944
pmf0472	565.16	271.06	564.148	C26H28O14	[M+H]+	Apigenin-7-O-(2''-apiosyl)glucoside (Apiin)*	Flavonoids	Flavones	26544-34-3	2	4.65353e+07	3.44816e+07	5.79127e+07	4.39134e+07	4.82418e+07	3.06316e+07	7.50216e+07	7.3112e+07	1.14291e+08	4.74914e+07	4.69093e+07	5.33308e+07	3.8365e+07	4.69945e+07	4.82312e+07	7.35577e+07	5.80275e+07	4.6882e+07	C04858	ko00944
Zbsp004714	565.16	271.06	564.148	C26H28O14	[M+H]+	Apigenin-7-O-(2''-glucosyl)arabinoside*	Flavonoids	Flavones	-	2	5.73097e+07	3.72768e+07	4.97616e+07	5.98655e+07	6.57423e+07	5.29054e+07	1.45183e+08	1.56519e+08	1.32425e+08	1.13954e+08	1.34795e+08	1.42563e+08	1.05733e+08	6.15654e+07	9.0472e+07	1.02709e+08	1.04026e+08	1.0396e+08	-	-
pmp000581	475.12	271.06	474.116	C23H22O11	[M+H]+	Apigenin-7-O-(6''-acetyl)glucoside	Flavonoids	Flavones	72741-92-5	3	871230	741175	749461	667879	743679	718251	2.18149e+06	2.11815e+06	2.3117e+06	773092	764006	794227	3.7808e+06	3.56632e+06	3.78001e+06	1.42884e+06	1.47918e+06	1.48224e+06	-	-
pmp000585	519.11	271.06	518.106	C24H22O13	[M+H]+	Apigenin-7-O-(6''-malonyl)glucoside	Flavonoids	Flavones	86546-87-4	1	5.97427e+06	5.22902e+06	5.4511e+06	7.18587e+06	6.6809e+06	6.90376e+06	1.4213e+07	1.25743e+07	1.37929e+07	5.42833e+06	5.03597e+06	5.43615e+06	1.84578e+07	2.10033e+07	1.95048e+07	1.08131e+07	9.68986e+06	9.56867e+06	C10020	-
Lmpp003930	579.15	271.06	578.142	C30H26O12	[M+H]+	Apigenin-7-O-(6''-p-Coumaryl)glucoside	Flavonoids	Flavones	-	3	2.77402e+06	3.46347e+06	3.17613e+06	1.79653e+06	1.90515e+06	2.10233e+06	7.70379e+06	7.71564e+06	6.11674e+06	4.58123e+06	4.53112e+06	3.9237e+06	3.29161e+06	3.40965e+06	2.98134e+06	3.90089e+06	3.34502e+06	3.65131e+06	-	-
Wajp004095	595.17	271.06	594.159	C27H30O15	[M+H]+	Apigenin-7-O-Gentiobioside	Flavonoids	Flavones	-	3	108736	122192	85096	250804	281158	356866	283457	158364	137232	117165	181668	157752	237970	293151	326691	153212	234528	125914	-	-
Lmmp004181	975.21	799.17	974.196	C43H42O26	[M+H]+	Apigenin-7-O-[2''-O-(2'''-Feruloyl)glucuronyl]glucuronide-4'-O-glucuronide	Flavonoids	Flavones	-	3	16907.1	18270.5	8498.37	567.108	9181.48	567.108	92379.1	76365	104403	14717.5	21013.8	2835.54	67999.4	45091.4	45542.5	70071.1	37150.7	38530.2	-	-
MWSHY0189	433.11	271.07	432.106	C21H20O10	[M+H]+	Apigenin-7-O-glucoside(Cosmosiin)*	Flavonoids	Flavones	578-74-5	2	4.70582e+07	4.19807e+07	4.30248e+07	5.15751e+07	5.17976e+07	4.80941e+07	4.78883e+07	6.24808e+07	5.31033e+07	2.94486e+07	3.13558e+07	3.2499e+07	8.17707e+07	7.4254e+07	8.00499e+07	5.56297e+07	5.46772e+07	5.40433e+07	C04608	ko00944
Zbsn004679	739.21	269.045	740.216	C33H40O19	[M-H]-	Apigenin-7-O-glucoside-4'-O-rutinoside	Flavonoids	Flavones	-	3	740952	722052	717370	106341	109336	115405	26526.7	67570	57317.1	5305.35	5305.35	5305.35	5305.35	5305.35	5305.35	255481	230292	260817	-	-
MWSHY0031	447.09	271.06	446.085	C21H18O11	[M+H]+	Apigenin-7-O-glucuronide*	Flavonoids	Flavones	29741-09-1	3	52311.3	92507.7	71132.9	124845	102899	136205	55517.1	39244.1	43879.9	48422.7	56659.8	46908.7	81765.2	72637.5	45795.3	61260.9	80951.3	101370	-	-
mws0047	579.17	271.06	578.164	C27H30O14	[M+H]+	Apigenin-7-O-neohesperidoside (Rhoifolin)	Flavonoids	Flavones	17306-46-6	2	3.0572e+06	2.79038e+06	2.84301e+06	1.87087e+06	1.7975e+06	1.95324e+06	7.3806e+06	7.90151e+06	6.02415e+06	3.79315e+06	3.30648e+06	3.26992e+06	3.38988e+06	2.95402e+06	3.36121e+06	3.75719e+06	4.21368e+06	4.17931e+06	C12627	ko00944
pme0368	579.17	271.06	578.164	C27H30O14	[M+H]+	Apigenin-7-O-rutinoside (Isorhoifolin)*	Flavonoids	Flavones	552-57-8	1	2.85832e+06	2.70155e+06	3.11939e+06	1.8672e+06	1.98366e+06	1.95428e+06	7.32357e+06	7.46538e+06	7.32261e+06	3.56763e+06	2.93983e+06	3.13077e+06	2.97209e+06	3.18441e+06	3.05842e+06	4.07498e+06	4.27536e+06	3.70625e+06	-	-
Lmtp002642	565.16	457.11	564.148	C26H28O14	[M+H]+	Apigenin-8-C-(2''-glucosyl)arabinoside	Flavonoids	Flavones	-	3	47657.8	47657.8	47657.8	238289	245985	315243	871794	809296	825228	1.56325e+06	1.66032e+06	1.63551e+06	1.37518e+06	1.37707e+06	1.35818e+06	2.06038e+06	2.03551e+06	2.00444e+06	-	-
pmb0681	403.1	367.08	402.095	C20H18O9	[M+H]+	Apigenin-8-C-Arabinoside	Flavonoids	Flavones	-	3	117757	132685	156124	204406	187343	245290	300205	448005	457336	877166	819163	846282	321268	348675	303206	355024	391151	382179	-	-
Zbsn004665	431.1	311.05	432.106	C21H20O10	[M-H]-	Apigenin-8-C-Glucoside (Vitexin)*	Flavonoids	Flavones	3681-93-4	1	5306.25	5306.25	5306.25	26531.3	26550.3	27559.4	168774	160768	153426	233197	263346	293603	591802	623145	639714	226451	204056	218738	C01460	ko00941,ko00944
MWS20151	271.06	153.02	270.053	C15H10O5	[M+H]+	Apigenin; 4',5,7-Trihydroxyflavone	Flavonoids	Flavones	520-36-5	1	2.07122e+06	1.81049e+06	1.85435e+06	3.41399e+06	3.37583e+06	3.34975e+06	5.581e+06	5.64156e+06	5.56939e+06	2.47051e+06	2.50436e+06	2.54815e+06	9.50928e+06	9.08828e+06	9.00311e+06	4.60712e+06	4.75472e+06	4.58997e+06	C01477	ko00941,ko00943,ko00944,ko01100,ko01110
Lmhn005110	299.06	284.02	300.063	C16H12O6	[M-H]-	Aracarpene 1*	Flavonoids	Isoflavones	1261245-78-6	1	2.22526e+06	2.25287e+06	2.18882e+06	6.05179e+06	5.60929e+06	5.99839e+06	3.60388e+06	3.60692e+06	3.64891e+06	519060	573224	554578	1.88061e+06	1.25432e+06	1.80337e+06	3.30204e+06	3.51876e+06	3.53254e+06	-	-
Lmhn004976	299.06	284.02	300.063	C16H12O6	[M-H]-	Aracarpene 2*	Flavonoids	Isoflavones	-	1	2.18183e+06	2.27108e+06	2.25757e+06	5.81545e+06	5.79823e+06	6.0686e+06	3.62994e+06	3.54065e+06	3.64492e+06	497987	558936	545038	1.8259e+06	1.20512e+06	1.81841e+06	3.36703e+06	3.59121e+06	3.6606e+06	-	-
mws1360	433.11	269.04	434.121	C21H22O10	[M-H]-	Aromadendrin-3-O-rhamnoside; Engeletin	Flavonoids	Flavanonols	572-31-6	3	90853.9	42593.1	45616.1	5389.18	5389.18	5389.18	65421.8	69300.7	68870.9	35676.3	44258.2	26945.9	112548	108246	133165	71489.7	65727.3	70865.2	-	-
Lmtn002796	449.11	287.06	450.116	C21H22O11	[M-H]-	Aromadendrin-7-O-glucoside	Flavonoids	Flavanonols	28189-90-4	1	3.83336e+06	3.6309e+06	3.80905e+06	4.79402e+06	4.69308e+06	5.04139e+06	8.39231e+06	9.26758e+06	9.86329e+06	946465	810716	890957	1.02846e+06	1.08972e+06	1.01031e+06	3.04511e+06	3.36542e+06	3.43291e+06	-	-
Ybnn006457	301.07	151	302.079	C16H14O6	[M-H]-	Artocarpanone	Flavonoids	Flavanones	-	3	48437.9	49329.2	37533.9	75770.5	75882.3	92496.4	4419.44	4419.44	4419.44	4419.44	4419.44	4419.44	4419.44	4419.44	4419.44	26173.8	22097.2	23878.8	-	-
pmp000821	421.16	365.1	420.157	C25H24O6	[M+H]+	Artonin E2*	Flavonoids	Other Flavonoids	-	1	15042.2	9312.41	5121.85	19452.4	18583.2	21710.5	797861	834274	902579	8.16749e+06	6.65903e+06	8.11943e+06	84229.7	51346.3	37083.4	2.52691e+06	2.36352e+06	2.36067e+06	-	-
MWSmce566	301.11	167.08	300.1	C17H16O5	[M+H]+	Astrapterocarpan*	Flavonoids	Other Flavonoids	73340-41-7	2	39594.7	45402.1	39546.9	1.10198e+06	1.01527e+06	726876	8.86913e+06	9.44061e+06	7.59909e+06	2979.83	2979.83	2979.83	40182.2	25438.9	14899.2	1.54341e+06	1.7451e+06	1.87426e+06	-	-
Lmsp004915	449.11	287.06	448.101	C21H20O11	[M+H]+	Aureusidin-4-O-glucoside*	Flavonoids	Aurones	-	2	3.99935e+07	4.0291e+07	4.49573e+07	6.82596e+06	6.25486e+06	6.23053e+06	3.7514e+06	2.23178e+06	3.45884e+06	132309	125735	94363	73904.6	257208	82324.4	7.48074e+06	7.23495e+06	7.3494e+06	-	-
Zmgp004344	421.15	259.1	420.157	C25H24O6	[M+H]+	Australone A	Flavonoids	Flavones	-	3	53683.6	46284.3	75893.1	26994	48379.2	50626.6	180895	598032	197546	175777	202718	231984	176320	279465	296458	293591	116665	306520	-	-
Lmdp003808	317.07	302.04	316.058	C16H12O7	[M+H]+	Azaleatin (5-O-Methylquercetin)	Flavonoids	Flavonols	529-51-1	3	552517	503126	422037	243372	196790	213432	910241	1.0186e+06	997544	2354.22	26131.8	2354.22	11771.1	30205.5	32386.8	319778	281155	239700	C10022	-
Lmdp003171	463.12	317.07	462.116	C22H22O11	[M+H]+	Azalein (Azaleatin-3-O-rhamnoside)	Flavonoids	Flavonols	29028-02-2	3	5.51844e+06	4.84324e+06	5.36916e+06	2.45516e+06	2.48538e+06	2.53807e+06	24412	37691.1	31531.4	969.206	969.206	969.206	4846.03	969.206	969.206	1.00652e+06	1.00852e+06	992893	-	-
MWSHY0023	271.06	123.01	270.053	C15H10O5	[M+H]+	Baicalein*	Flavonoids	Flavones	491-67-8	3	7426.68	7426.68	7426.68	60657.2	44917	37133.4	1.68308e+06	1.94878e+06	1.42297e+06	7426.68	7426.68	7426.68	7426.68	7426.68	7426.68	240688	290141	313833	C10023	-
mws0052	447.09	271.06	446.085	C21H18O11	[M+H]+	Baicalin*	Flavonoids	Flavones	21967-41-9	3	84533.1	78506.2	73304.6	135441	119558	104431	58501.9	34885.1	46081.4	74080.6	44994.3	51377	47696.4	83224.7	50906.8	86218.5	68845.2	94563.8	C10025	-
Lasp010264	285.11	137.06	284.105	C17H16O4	[M+H]+	Baphinitone	Flavonoids	Other Flavonoids	-	3	19010.7	18591.4	22359.4	30850.9	19424.6	20797.9	166912	129323	119357	3718.28	3718.28	3718.28	3718.28	3718.28	3718.28	41693.7	41678.2	47110.6	-	-
MWSHY0107	325.14	269.08	324.136	C20H20O4	[M+H]+	Bavachin*	Flavonoids	Flavanones	19879-32-4	1	5.99368e+06	5.26225e+06	5.1453e+06	8.98995e+06	9.2625e+06	9.43305e+06	7.00282e+06	6.84894e+06	7.58892e+06	270314	256552	244348	48869.6	48869.6	48869.6	5.38774e+06	5.38386e+06	5.3538e+06	-	-
MWSHY0138	339.16	219.1	338.152	C21H22O4	[M+H]+	Bavachinin	Flavonoids	Flavanones	19879-30-2	3	69088.3	70535.3	64492.4	105348	101212	110661	279673	237253	251161	149026	120826	134645	12898.5	12898.5	12898.5	127453	119167	108197	-	-
pme3250	285.08	229.09	284.068	C16H12O5	[M+H]+	Biochanin A	Flavonoids	Isoflavones	491-80-5	3	417122	430839	433002	1.01204e+06	864165	924121	1.89582e+06	1.82619e+06	1.88027e+06	862889	874986	846009	1.04654e+06	1.08134e+06	1.09336e+06	1.03592e+06	1.06319e+06	1.04741e+06	C00814	ko00943,ko01100,ko01110
pme3400	447.13	285.07	446.121	C22H22O10	[M+H]+	Biochanin A-7-O-glucoside (Sissotrin)*	Flavonoids	Isoflavones	5928-26-7	1	366359	273230	352408	1.15754e+06	1.1918e+06	1.23277e+06	8.87281e+06	1.11497e+07	1.04058e+07	8.37677e+06	7.30276e+06	7.72901e+06	5.63016e+06	5.80729e+06	5.54824e+06	5.31968e+06	5.099e+06	5.64469e+06	C05376	ko00943
Zbbp006993	533.13	285.07	532.121	C25H24O13	[M+H]+	Biochanin A-7-O-glucoside-6''-O-malonate*	Flavonoids	Isoflavones	-	1	111744	96520.4	112025	364469	356157	423982	4.17737e+06	4.21489e+06	4.28996e+06	2.05969e+06	2.0521e+06	2.32684e+06	5.71731e+06	5.66658e+06	6.15455e+06	3.00008e+06	2.59323e+06	2.71625e+06	-	-
Zmap007870	303.09	167.03	302.079	C16H14O6	[M+H]+	Blumeatin	Flavonoids	Flavanones	118024-26-3	3	101080	75199.4	111155	721878	496197	453972	3.87416e+06	3.2538e+06	3.12586e+06	8160.56	5781.79	10457.3	1156.36	1156.36	1156.36	889796	849116	826388	-	-
Laxp005049	303.05	229.05	302.043	C15H10O7	[M+H]+	Bracteatin*	Flavonoids	Other Flavonoids	3260-50-2	1	6.80577e+07	6.14541e+07	7.25122e+07	2.10209e+07	2.11258e+07	2.05972e+07	105560	403875	357805	102667	51487.8	43057.6	61034.5	4227.36	46594.7	1.81575e+07	1.82122e+07	1.78758e+07	C08577	-
MWSmce108	273.07	137.02	272.068	C15H12O5	[M+H]+	Butein	Flavonoids	Chalcones	487-52-5	3	127990	81796.3	123275	173786	147242	95863.4	1.50522e+07	1.17806e+07	1.17138e+07	16359.3	16359.3	16359.3	16359.3	16359.3	16359.3	2.01799e+06	2.20068e+06	2.28759e+06	C08578	ko00941
Lasp008336	463.14	283.06	462.132	C26H22O8	[M+H]+	Butesuperin A	Flavonoids	Isoflavones	-	1	1.49031e+06	1.39827e+06	1.46305e+06	2.81456e+06	2.8321e+06	2.76527e+06	7.90955e+06	8.21172e+06	7.93188e+06	145511	124974	171078	697955	413191	391034	2.6818e+06	2.58107e+06	2.81055e+06	-	-
Lasp006489	625.19	463.14	624.184	C32H32O13	[M+H]+	Butesuperin A glucoside*	Flavonoids	Isoflavones	-	1	3.40102e+06	2.97283e+06	3.43929e+06	3.92075e+06	3.40678e+06	3.79235e+06	2.7561e+07	3.16291e+07	2.66291e+07	2.93095e+06	3.02866e+06	2.84176e+06	1.6253e+07	1.47697e+07	1.59652e+07	1.07843e+07	1.12749e+07	1.19371e+07	-	-
Laxp005986	625.19	463.14	624.184	C32H32O13	[M+H]+	Butesuperin A-7''-O-β-glucopyranoside*	Flavonoids	Isoflavones	-	1	4.02004e+06	3.35006e+06	3.68551e+06	4.4645e+06	3.78922e+06	4.29035e+06	3.0513e+07	3.42836e+07	2.95599e+07	3.12998e+06	3.48532e+06	3.11084e+06	1.76403e+07	1.65731e+07	1.7955e+07	1.19598e+07	1.19846e+07	1.24265e+07	-	-
Lasp008178	493.15	283.06	492.142	C27H24O9	[M+H]+	Butesuperin B	Flavonoids	Isoflavones	-	2	665219	547625	565720	1.23544e+06	1.12802e+06	1.21007e+06	2.57206e+07	1.89589e+07	2.06167e+07	39461.6	29137.8	34069.3	1.94418e+06	137248	127512	5.06707e+06	4.92431e+06	5.03355e+06	-	-
Lasp006490	655.2	493.15	654.195	C33H34O14	[M+H]+	Butesuperin B glucoside	Flavonoids	Isoflavones	-	1	7.91439e+06	7.40509e+06	7.84283e+06	4.67914e+06	4.43011e+06	4.83572e+06	2.44604e+07	2.76212e+07	2.36807e+07	752778	850764	786136	9.63147e+06	8.94915e+06	9.06682e+06	9.44926e+06	8.88303e+06	1.07135e+07	-	-
HJN090	433.11	271.06	434.121	C21H22O10	[M-H]-	Butin-7-O-glucoside*	Flavonoids	Flavanones	-	2	323597	259823	281929	251535	271929	247893	703870	705615	685166	929797	937710	870937	4.38909e+06	4.76753e+06	4.49418e+06	1.10484e+06	1.12425e+06	1.31277e+06	-	-
Lmmp005689	301.07	258.05	300.063	C16H12O6	[M+H]+	Cajanin*	Flavonoids	Isoflavones	32884-36-9	3	3789.36	3789.36	3789.36	3789.36	36124	3789.36	727158	689562	697029	45219.5	29033.6	18946.8	3789.36	3789.36	3789.36	139361	125119	110289	C10203	-
pme3233	285.08	270.05	284.068	C16H12O5	[M+H]+	Calycosin*	Flavonoids	Isoflavones	20575-57-9	1	1.18644e+06	1.10743e+06	1.04273e+06	1.99417e+06	1.88759e+06	1.7818e+06	3.53598e+07	4.59978e+07	5.15293e+07	1.19697e+07	1.14264e+07	1.33399e+07	1.92987e+07	1.87839e+07	1.87666e+07	1.50306e+07	1.59841e+07	1.59378e+07	C01562	ko00943,ko01110
MWSHY0111	447.13	285.08	446.121	C22H22O10	[M+H]+	Calycosin-7-O-glucoside	Flavonoids	Isoflavones	20633-67-4	3	1.08923e+06	944233	967797	531022	942926	898555	1.90424e+07	1.61635e+07	1.8652e+07	1.55864e+07	1.62968e+07	1.56873e+07	2.78622e+07	2.92417e+07	2.98093e+07	1.45794e+07	1.4302e+07	1.38455e+07	-	-
Wbtn007675	285.04	285.04	286.048	C15H10O6	[M-H]-	Calyxanthone*	Flavonoids	Other Flavonoids	98973-45-6	1	692521	721718	696928	226777	242012	256676	486593	499678	464699	235317	256845	236741	835916	837575	847834	754757	647054	803241	-	-
Xmgp003697	481.1	319.05	480.09	C21H20O13	[M+H]+	Cannabiscitrin*	Flavonoids	Flavonols	520-14-9	3	1.32179e+07	1.16116e+07	1.2817e+07	2.08719e+07	2.90915e+07	1.98633e+07	5.94531e+06	2.09672e+06	2.26078e+06	263882	345603	274822	276059	315570	233552	5.61267e+06	6.22379e+06	5.97243e+06	-	-
pmn001716	447.09	285.04	448.101	C21H20O11	[M-H]-	Carthamone*	Flavonoids	Chalcones	86579-00-2	1	7.35518e+06	9.84691e+06	7.95741e+06	2.20843e+06	2.26801e+06	2.09169e+06	528752	505390	481861	96372.3	96372.3	96372.3	96372.3	96372.3	96372.3	2.51521e+06	2.57084e+06	2.61645e+06	C08598	-
MWSHY0203	291.09	123.04	290.079	C15H14O6	[M+H]+	Catechin	Flavonoids	Flavanols	154-23-4	3	5642.12	5642.12	41082.3	5642.12	382235	5642.12	247024	244916	252635	29301.6	42741.4	28210.6	301890	280119	298696	72858.7	71123.7	114395	C06562	ko00941,ko01110
mws0355	441.08	169.01	442.09	C22H18O10	[M-H]-	Catechin gallate*	Flavonoids	Flavanols	130405-40-2	1	21462.1	16756.7	30780	36448.2	32384.7	56232.7	24993	19373	18863.4	9476.97	5763	12877.6	69310.6	15005.1	988353	93721.2	86055.5	66853.4	-	-
Zmhn001036	433.11	271.06	434.121	C21H22O10	[M-H]-	Choerospondin	Flavonoids	Flavanones	81202-36-0	3	209570	162669	219923	430597	532147	505272	1.67942e+06	2.22202e+06	2.08213e+06	438190	434364	430125	5.1609e+06	5.38972e+06	5.34528e+06	1.61936e+06	1.56521e+06	1.63816e+06	-	-
Zbsp004739	417.12	297.08	416.111	C21H20O9	[M+H]+	Chrysin-8-C-glucoside	Flavonoids	Flavones	160880-89-7	2	614603	580332	671705	815121	809710	859343	1.76594e+07	2.46995e+07	2.22995e+07	8.68522e+07	8.31005e+07	8.75436e+07	7.09415e+07	5.76342e+07	5.90687e+07	3.8768e+07	3.65749e+07	3.5733e+07	-	-
Lazp002140	757.22	449.11	756.211	C33H40O20	[M+H]+	Chrysoeriol glucosyl xylosyl glucoside	Flavonoids	Flavones	-	1	4.33461e+06	3.62698e+06	4.96126e+06	299507	267064	439701	31718.5	17676.4	18576.2	3535.28	3535.28	3535.28	3535.28	3535.28	3535.28	314115	400445	287991	-	-
ZBN0417	593.151	299.057	594.159	C27H30O15	[M-H]-	Chrysoeriol xylosyl glucoside	Flavonoids	Flavones	-	3	842250	737952	861051	437330	391648	464831	477947	746950	373091	76443.5	70937.2	53196.5	58227.5	47663.3	59848.9	217100	243082	224062	-	-
Zmxp002867	625.17	301.07	624.169	C28H32O16	[M+H]+	Chrysoeriol-5,7-di-O-glucoside	Flavonoids	Flavones	-	3	1.40288e+06	1.29513e+06	1.39702e+06	467245	489922	445581	229149	259701	245188	6890.3	6890.3	6890.3	34451.5	6890.3	6890.3	319116	301369	324269	-	-
Zbrn006627	461.106	299.056	462.116	C22H22O11	[M-H]-	Chrysoeriol-5-O-glucoside*	Flavonoids	Flavones	-	3	28067	38400.4	30059.7	243899	231318	232153	189287	196223	191282	5613.41	5613.41	5613.41	69044.7	48652.7	60976.2	77319.4	64398.6	83264.9	-	-
Zbsp003708	463.12	313.07	462.116	C22H22O11	[M+H]+	Chrysoeriol-6-C-glucoside (Isoscoparin)	Flavonoids	Flavones	20013-23-4	2	352785	312676	309620	557339	531986	533586	128740	87837.7	132406	17567.5	17567.5	17567.5	17567.5	17567.5	17567.5	201058	154490	222460	C05990	-
ZBN0009	623.161	461.115	624.169	C28H32O16	[M-H]-	Chrysoeriol-6-C-glucoside-4'-O-glucoside	Flavonoids	Flavones	-	3	8040.47	8040.47	8040.47	106424	87220.5	94120.2	410849	451014	421461	51855.6	40202.3	49656.8	124389	121075	143763	130655	206397	224835	-	-
ZBN0234	623.161	443.098	624.169	C28H32O16	[M-H]-	Chrysoeriol-6-C-glucoside-7-O-glucoside	Flavonoids	Flavones	-	3	8187.5	8187.5	8187.5	45185.7	44369.2	40937.5	142652	126053	119325	8187.5	8187.5	8187.5	87067.1	81741.2	75977.8	53754.5	49983	56649	-	-
ZBN0233	623.161	461.114	624.169	C28H32O16	[M-H]-	Chrysoeriol-6-C-glucoside-8-C-glucoside	Flavonoids	Flavones	-	3	30789	25228	26561.8	75488.6	76739.4	76439.2	119469	124352	121462	114844	107724	104029	86825.1	94492.3	91295.5	91065.4	103626	102704	-	-
pmb0603	625.18	301.07	624.169	C28H32O16	[M+H]+	Chrysoeriol-7,4'-di-O-glucoside	Flavonoids	Flavones	-	3	4566.44	4566.44	4566.44	185572	183027	180480	278838	309978	292321	40562.4	22832.2	46546.9	4566.44	4566.44	4566.44	95724.4	134361	110841	-	-
Zbsn005918	503.122	299.058	504.127	C24H24O12	[M-H]-	Chrysoeriol-7-O-(6''-acetyl)glucoside*	Flavonoids	Flavones	-	3	718351	699194	749918	22747.1	22747.1	22747.1	416472	426714	459611	22747.1	22747.1	22747.1	113735	116244	133341	301260	285958	316321	-	-
pmb0608	549.12	301.07	548.117	C25H24O14	[M+H]+	Chrysoeriol-7-O-(6''-malonyl)glucoside	Flavonoids	Flavones	-	1	6.07205e+07	6.24057e+07	6.29729e+07	5.0798e+07	4.95971e+07	4.70434e+07	5.19234e+07	5.31277e+07	4.7413e+07	7.96697e+06	8.36703e+06	9.30491e+06	6.7519e+07	6.39301e+07	6.8218e+07	3.63897e+07	3.80028e+07	3.94526e+07	-	-
Zmxp004480	625.18	301.07	624.169	C28H32O16	[M+H]+	Chrysoeriol-7-O-gentiobioside	Flavonoids	Flavones	-	3	89374.6	84610.4	98424.1	140405	183515	236807	385451	235948	291929	36088.2	61985.5	60051.6	7217.65	54942.1	7217.65	71487.1	113365	157667	-	-
pmb3012	461.11	299.06	462.116	C22H22O11	[M-H]-	Chrysoeriol-7-O-glucoside	Flavonoids	Flavones	19993-32-9	3	953854	913905	957527	193421	207883	214355	615781	688880	626220	135782	115581	49348.8	350852	33594.7	327959	491079	359206	478285	-	-
ZBN0232	607.166	299.054	608.174	C28H32O15	[M-H]-	Chrysoeriol-7-O-rutinoside	Flavonoids	Flavones	-	3	287677	323751	291438	145233	191386	169380	155185	117878	143150	20094.3	20094.3	20094.3	20094.3	20094.3	20094.3	128471	118903	100472	-	-
HJAP011	463.11	343.08	462.116	C22H22O11	[M+H]+	Chrysoeriol-8-C-glucoside (Scoparin)*	Flavonoids	Flavones	301-16-6	2	540607	535079	453313	2.00187e+06	1.97932e+06	2.27341e+06	1.54624e+07	1.13698e+07	1.2162e+07	2.7156e+07	2.68466e+07	2.91826e+07	1.59111e+07	1.57866e+07	1.67672e+07	1.25016e+07	1.18742e+07	1.26743e+07	-	-
Zbrn008158	299.06	284.03	300.063	C16H12O6	[M-H]-	Chrysoeriol; 5,7,4'-Trihydroxy-3'-Methoxyflavone*	Flavonoids	Flavones	491-71-4	2	47268.4	44781.8	36553	762718	617952	481536	4.35013e+06	4.22421e+06	3.73138e+06	6026.74	6026.74	6026.74	30133.7	6026.74	6026.74	817379	889937	793992	C04293	ko00944
Lmfn002823	451.1	121.03	452.111	C24H20O9	[M-H]-	Cinchonain Ib	Flavonoids	Flavanols	85081-24-9	3	2697	2697	2697	2697	2697	2697	114607	118524	96610.1	2697	2697	2697	14470.9	13485	14262	22013.2	24395	32488.3	C10217	-
MWSmce415	315.09	282.06	314.079	C17H14O6	[M+H]+	Cirsimaritin (4',5-dihydroxy-6,7-dimethoxyflavone)*	Flavonoids	Flavones	6601-62-3	3	386199	417358	363474	448836	404450	444773	400474	346392	368891	3384.14	3384.14	3384.14	27525.3	16920.7	17207.9	226033	217735	222813	C17785	-
Lmnp002919	609.19	477.15	608.174	C28H32O15	[M+H]+	Cirsimaritin-8-C-[Xylosyl-(1-2)]-glucoside	Flavonoids	Flavones	-	3	27096.2	30864.5	54966.5	209344	221314	219728	317395	365389	364761	49558.6	47264.5	51105.3	35625.1	38396.4	27875.6	132059	154444	123894	-	-
Lmnp003184	477.14	357.09	476.132	C23H24O11	[M+H]+	Cirsimaritin-8-C-glucoside	Flavonoids	Flavones	-	3	31726	40303.3	41633.9	192103	176644	154995	266765	213594	255750	119071	172228	60638.2	123899	113433	116880	155048	138128	151708	-	-
MWSslk232	625.18	301.08	624.169	C28H32O16	[M+H]+	Complanatuside	Flavonoids	Flavonols	116183-66-5	3	9555.81	9555.81	9555.81	85043.2	54603.7	47779	297903	313563	259977	9555.81	9555.81	9555.81	77184.8	77629.6	85361.6	95210.4	136975	142529	-	-
MWSHY0045	391.19	267.07	390.183	C25H26O4	[M+H]+	Corylifol A*	Flavonoids	Isoflavones	775351-88-7	1	17876.2	19530.3	21949.2	22642	19873.1	46202.4	4.89252e+06	4.64263e+06	5.04774e+06	3.96393e+07	3.38374e+07	4.22509e+07	24005.7	27069.8	18110.4	9.31872e+06	9.66812e+06	9.7355e+06	-	-
MWSslk214	321.11	137.02	320.105	C20H16O4	[M+H]+	Corylin	Flavonoids	Isoflavones	53947-92-5	2	23742.3	15889.6	19779.8	51364.5	42842.5	53408.2	3.45452e+06	4.06572e+06	3.45536e+06	71609.2	43060.3	64749.8	149358	7931.74	9126.7	809562	784776	823563	-	-
Labp008846	339.12	283.06	338.115	C20H18O5	[M+H]+	Crotalarin	Flavonoids	Isoflavones	109517-68-2	1	4.14712e+07	4.01183e+07	4.00408e+07	1.93326e+07	1.64241e+07	1.41596e+07	1.85225e+07	1.94652e+07	1.99443e+07	807895	604720	627822	1.74498e+06	62042.4	83896.8	1.71012e+07	1.67835e+07	1.60257e+07	-	-
Zblp002068	449.11	287.06	449.108	C21H21O11+	[M]+	Cyanidin-3-O-glucoside	Flavonoids	Anthocyanidins	47705-70-4	3	4.47405e+07	4.29306e+07	4.46089e+07	1.49663e+06	1.63405e+06	1.67617e+06	359858	345967	302110	15422.7	15422.7	15422.7	103208	77113.4	90058.4	7.99045e+06	7.85179e+06	8.04434e+06	C08604	ko00942,ko01110
pmp000818	419.15	363.09	418.142	C25H22O6	[M+H]+	Cyclomorusin A	Flavonoids	Other Flavonoids	62596-34-3	3	343447	233421	156435	157614	152964	161355	7.78734e+06	7.11813e+06	8.68436e+06	1.51667e+08	1.29092e+08	1.537e+08	2.2836e+06	1.36939e+06	958208	4.95021e+07	4.99318e+07	5.03976e+07	C17867	-
MWSHY0147	255.07	199.08	254.058	C15H10O4	[M+H]+	Daidzein	Flavonoids	Isoflavones	486-66-8	2	1.03963e+06	871958	913217	1.63516e+06	1.55512e+06	1.65703e+06	1.30131e+07	1.26394e+07	1.27764e+07	1.06868e+07	1.03193e+07	1.09122e+07	1.60064e+07	1.56019e+07	1.5975e+07	9.60768e+06	9.19247e+06	9.53812e+06	C10208	ko00943,ko01100,ko01110
Lasp001752	579.17	255.07	578.164	C27H30O14	[M+H]+	Daidzein 4',7-diglucoside	Flavonoids	Isoflavones	-	1	78333	65648.9	64049.2	94033	85049.7	89146.8	7.35321e+06	7.44941e+06	7.73845e+06	5.08252e+06	5.12824e+06	5.09749e+06	9.31561e+06	9060931	8.66506e+06	5.47083e+06	5.10348e+06	4.98278e+06	-	-
MWSprf140	339.09	255.07	338.079	C19H14O6	[M+H]+	Daidzein Diacetate	Flavonoids	Isoflavones	3682-01-7	2	138884	126241	121814	1.35943e+06	1.58465e+06	1.28242e+06	6.57841e+06	5.73591e+06	6.40534e+06	222587	127520	238809	24362.8	24362.8	24362.8	1.75964e+06	1.86055e+06	1.7885e+06	-	-
Lagp002737	665.17	255.07	664.164	C30H32O17	[M+H]+	Daidzein glucosyl malonyl glucoside	Flavonoids	Isoflavones	-	1	6.08821e+06	5.70469e+06	5.78838e+06	7.85568e+06	8.05675e+06	7.64929e+06	1.54085e+08	1.58264e+08	1.50708e+08	2.32381e+07	2.23002e+07	2.22425e+07	1.34606e+08	1.36156e+08	1.33903e+08	6.2029e+07	6.09897e+07	6.24645e+07	-	-
Lasp002843	563.17	255.07	562.169	C27H30O13	[M+H]+	Daidzein rutinoside	Flavonoids	Isoflavones	-	1	2.24143e+06	1.82038e+06	1.90561e+06	5.21918e+06	6.28299e+06	5.62316e+06	9.42706e+07	8.57643e+07	8.5268e+07	1.19626e+08	9.97457e+07	9.86951e+07	7.72438e+07	7.73909e+07	7.95015e+07	5.28314e+07	6.17856e+07	6.37727e+07	-	-
pmp000417	417.12	255.07	416.111	C21H20O9	[M+H]+	Daidzein-4'-O-glucoside*	Flavonoids	Isoflavones	-	1	5.13289e+06	4.31964e+06	4.9929e+06	4.35649e+06	4.25908e+06	4.24383e+06	2.67749e+07	2.76907e+07	3.07629e+07	2.908e+07	2.80085e+07	2.89415e+07	4.23843e+07	4.14624e+07	4.19119e+07	2.55703e+07	2.49904e+07	2.89183e+07	-	-
Zmdp004305	505.16	255.07	504.142	C28H24O9	[M+H]+	Daidzein-7-O-(2''-benzoyl)rhamnoside	Flavonoids	Isoflavones	-	2	812012	745485	682329	800693	652133	779384	3.56508e+06	3.41913e+06	3.33766e+06	2.24006e+06	2.1586e+06	1.9298e+06	3.98802e+06	3.77244e+06	4.01055e+06	2.48038e+06	2.4145e+06	2.68377e+06	-	-
Zmdp003677	549.16	255.07	548.153	C26H28O13	[M+H]+	Daidzein-7-O-Glucoside-4'-O-Apioside	Flavonoids	Isoflavones	108069-01-8	1	774141	773156	761739	5.41322e+06	5.3473e+06	4.60062e+06	5.20404e+07	5.01333e+07	4.93569e+07	6.04129e+07	6.01131e+07	6.32107e+07	2.78323e+07	2.74408e+07	2.81591e+07	3.97947e+07	3.79509e+07	3.72864e+07	-	-
Zmdp003228	549.16	255.07	548.153	C26H28O13	[M+H]+	Daidzein-7-O-apiosyl(1→6)glucoside	Flavonoids	Isoflavones	-	1	917658	774518	839393	5.41501e+06	5.85243e+06	5.16399e+06	5.34336e+07	5.13853e+07	5.40159e+07	6.20747e+07	6.03906e+07	5.98402e+07	2.89151e+07	2.90869e+07	2.93871e+07	3.97239e+07	3.77566e+07	3.98721e+07	-	-
MWSHY0039	417.12	255.07	416.111	C21H20O9	[M+H]+	Daidzein-7-O-glucoside(Daidzin)*	Flavonoids	Isoflavones	552-66-9	1	5.32737e+06	4.79718e+06	4.62164e+06	4.51168e+06	4.19779e+06	4.0179e+06	2.67795e+07	2.51663e+07	2.60945e+07	2.57487e+07	2.41291e+07	2.56763e+07	3.97679e+07	4.08544e+07	4.37516e+07	2.65197e+07	2.57895e+07	2.52734e+07	C10216	ko00943,ko01100
Zmqp002952	773.21	465.1	773.213	C33H41O21+	[M]+	Delphinidin-3-O-rutinoside-7-O-glucoside	Flavonoids	Anthocyanidins	-	3	1.18367e+06	725126	769381	337483	533423	461250	23163.3	23163.3	23163.3	23163.3	23163.3	23163.3	23163.3	23163.3	23163.3	247556	121973	115816	-	-
Zbdp004255	447.13	285.08	446.121	C22H22O10	[M+H]+	Derriscandenoside A*	Flavonoids	Isoflavones	-	3	1.7076e+06	1.51052e+06	1.7662e+06	1.01046e+06	926020	853815	1.71289e+07	2.53724e+07	2.42963e+07	1.87252e+07	1.69663e+07	1.61053e+07	3.02586e+07	2.93778e+07	3.35333e+07	1.40175e+07	1.46754e+07	1.56113e+07	-	-
Ladp005209	593.18	299.09	592.179	C28H32O14	[M+H]+	Derriscandenoside B	Flavonoids	Isoflavones	-	2	285749	293631	389159	698720	703101	784835	2.73645e+07	2.23356e+07	2.29726e+07	2.04535e+06	1.79025e+06	1.95756e+06	790592	660261	719269	4.38171e+06	5.94216e+06	5.9573e+06	-	-
Zbdp004882	623.2	329.1	622.19	C29H34O15	[M+H]+	Derriscandenoside E	Flavonoids	Isoflavones	-	2	127041	146619	142961	1.75744e+06	1.73559e+06	1.93106e+06	454084	296566	320037	76696.3	63214.5	69995.7	34955.6	29947.4	33341.5	453195	445434	438735	-	-
Zbdp010280	337.11	295.06	336.1	C20H16O5	[M+H]+	Derrisisoflavone G	Flavonoids	Isoflavones	-	2	7.5299e+06	7.685e+06	7.45206e+06	2.37419e+06	2.14885e+06	1.99124e+06	288768	349534	316726	54420.6	49391.4	38933.5	7786.69	7786.69	7786.69	2.1328e+06	2.13033e+06	2.18847e+06	-	-
Wmkn004416	339.12	193.09	340.131	C20H20O5	[M-H]-	Desmethylxanthohumol	Flavonoids	Chalcones	115063-39-3	3	11414.4	11848.6	11622.2	10667.1	13250.7	10710	21604.2	18687.7	23352.5	8786.46	8093.8	8886.15	1618.76	1618.76	1618.76	10034.3	9548.92	10696	C16416	ko00941
HJN055	435.13	273.08	436.137	C21H24O10	[M-H]-	Dihydrocharcone-4'-O-glucoside*	Flavonoids	Chalcones	-	1	91324.4	73814.5	79243.8	1.03154e+07	1.19558e+07	1.05953e+07	214446	209009	212425	113111	117244	88255.7	57976	54002.6	63567.8	1.72314e+06	1.80988e+06	1.88084e+06	-	-
Cmsp004086	303.09	229.08	302.079	C16H14O6	[M+H]+	Dihydrokaempferide	Flavonoids	Flavanonols	137225-59-3	3	5.41412e+07	5.75191e+07	5.32456e+07	1.94208e+07	1.68354e+07	1.51894e+07	69033.1	101970	94567.8	8682.6	8682.6	43413	8682.6	8682.6	8682.6	1.50737e+07	1.54218e+07	1.66817e+07	-	-
Lmlp005236	451.12	289.08	450.116	C21H22O11	[M+H]+	Dihydrokaempferol-3-O-glucoside*	Flavonoids	Flavanonols	31049-08-8	3	3.25074e+06	3.13103e+06	2.98464e+06	2.18173e+06	2.11445e+06	2.07211e+06	2.2074e+06	1.88163e+06	1.7835e+06	1.00804e+06	1.23297e+06	1.25628e+06	833666	883596	943320	1.84009e+06	1.81878e+06	1.56099e+06	-	-
Cmxn004016	451.13	289.08	452.132	C21H24O11	[M-H]-	Dihydromarein	Flavonoids	Chalcones	-	3	123767	96381.8	100890	142102	186964	167722	605319	671680	687220	159132	143117	137187	631309	730585	688834	253127	255672	241320	-	-
HJN104	481.14	319.08	482.106	C21H22O13	[M-H]-	Dihydromyricetin-3-O-glucoside	Flavonoids	Flavanonols	-	3	7837.97	7837.97	7837.97	7837.97	7837.97	7837.97	221384	229344	227451	7837.97	7837.97	7837.97	7837.97	7837.97	7837.97	39189.9	65722.7	39741.1	-	-
HJAP057	315.09	282.06	314.079	C17H14O6	[M+H]+	Dihydroxy-dimethoxyflavone*	Flavonoids	Flavones	-	3	390287	390684	382647	443594	435636	437536	420679	326446	376514	13717	17534.6	21774.7	22481.1	29530.9	22571.9	220401	225321	227342	-	-
HJAP056	477.14	315.1	476.132	C23H24O11	[M+H]+	Dihydroxy-dimethoxyflavone-7-O-glucoside*	Flavonoids	Flavones	-	3	2.18221e+06	2.02947e+06	2.25506e+06	494078	444573	515999	1.52033e+06	1.25686e+06	1.61671e+06	119046	115990	137210	591902	504844	555063	903893	766080	947402	-	-
mws0058	299.06	284.03	300.063	C16H12O6	[M-H]-	Diosmetin (5,7,3'-Trihydroxy-4'-methoxyflavone)*	Flavonoids	Flavones	520-34-3	1	2.11215e+06	2.76642e+06	2.35582e+06	5.07524e+06	4.76738e+06	4.95521e+06	2.10167e+06	2.27024e+06	2.35424e+06	348292	430372	372976	1.73658e+06	1.67219e+06	1.60316e+06	2.83345e+06	2.92497e+06	2.79703e+06	C10038	-
pmp000120	463.12	427.1	462.116	C22H22O11	[M+H]+	Diosmetin-6-C-glucoside	Flavonoids	Flavones	-	2	269587	280913	186090	1.2571e+06	1.24135e+06	1.24302e+06	7.31714e+06	7.3755e+06	7.09641e+06	1.63747e+07	1.51757e+07	1.63728e+07	1.10224e+07	9.40404e+06	9.68271e+06	6.73659e+06	7.87689e+06	6.82579e+06	-	-
pmp001080	609.18	301.07	608.174	C28H32O15	[M+H]+	Diosmetin-7-O-Neohesperidoside (Neodiosmin)*	Flavonoids	Flavones	38665-01-9	3	1.92934e+06	1.98699e+06	1.8984e+06	623587	685323	623838	1.55704e+06	1.79585e+06	1.68455e+06	34230.8	37357.4	55391.6	75589.4	86364.8	81379.1	822888	876500	735299	-	-
pmp000579	463.12	301.07	462.116	C22H22O11	[M+H]+	Diosmetin-7-O-galactoside*	Flavonoids	Flavones	-	1	1.38453e+07	1.31844e+07	1.45159e+07	5.01538e+06	4.15363e+06	4.66542e+06	3.36782e+07	4.55767e+07	2.95113e+07	1.24006e+07	1.23303e+07	5.6586e+06	2.15997e+07	2.05987e+07	2.21523e+07	1.21247e+07	1.33682e+07	1.39843e+07	-	-
MWSHY0190	609.18	301.08	608.174	C28H32O15	[M+H]+	Diosmetin-7-O-rutinoside (Diosmin)*	Flavonoids	Flavones	520-27-4	3	4.32669e+06	4.2127e+06	3.88693e+06	1.51462e+06	1.44117e+06	1.55981e+06	3.44854e+06	3.05837e+06	3.38502e+06	90621.7	74483.8	62294.9	167217	142502	160005	1.66586e+06	1.74518e+06	1.50963e+06	C10039	-
Lmgp004152	595.17	445.11	594.159	C27H30O15	[M+H]+	Diosmetin-8-C-(2''-O-arabinosyl)glucoside	Flavonoids	Flavones	-	1	57954.7	67332.7	54334.6	1.14733e+06	1.31081e+06	1.12037e+06	2.13606e+07	1.9241e+07	1.76226e+07	1.69104e+07	1.70719e+07	1.72364e+07	6.5826e+06	6.4458e+06	6.40106e+06	7.01529e+06	8.5957e+06	7.60856e+06	-	-
Zbnp004262	609.18	463.12	608.174	C28H32O15	[M+H]+	Diosmetin-8-C-(2''-O-rhamnosyl)glucoside	Flavonoids	Flavones	98891-92-0	3	356833	306865	429292	122069	133429	127822	79815.8	100139	86200.9	121978	98573.8	97832.3	38839.5	39935.4	50029.3	163120	144324	107815	-	-
Lamn006527	287.05	125.02	288.063	C15H12O6	[M-H]-	Drimiopsin C*	Flavonoids	Other Flavonoids	773850-90-1	3	64811.4	66283.2	49595.9	108558	99063.6	116169	110494	95022.5	92450.5	13842.2	21849.3	17206.1	31037.6	25750.8	30488.8	64136.1	72286.5	76302.6	-	-
Lasp007338	355.16	123.04	354.146	C21H22O5	[M+H]+	Edudiol	Flavonoids	Other Flavonoids	63343-94-2	2	842573	770247	858503	388581	412077	383972	389192	286600	479919	43566.5	32889.8	42346.8	17202.4	15898.1	7423.23	361314	397238	395905	-	-
Hmln003405	447.057	315.01	448.064	C20H16O12	[M-H]-	Ellagic acid-4-O-rhamnoside	Tannins	Tannin	-	3	1983.97	1983.97	1983.97	172978	207839	170104	12282.8	9919.86	16123	12259.6	17135.2	18140.7	23022.3	28449.6	12638.8	38959.6	37193	32776.5	-	-
Ladp005441	355.12	305.08	354.11	C20H18O6	[M+H]+	Elliptinol	Flavonoids	Other Flavonoids	-	2	54698.9	54698.9	54698.9	293099	322202	328790	1.07931e+06	849905	1.19593e+06	273494	602505	592313	441033	453238	542755	763262	881896	701549	-	-
mws1422	275.09	107.05	274.084	C15H14O5	[M+H]+	Epiafzelechin	Flavonoids	Flavanols	24808-04-6	2	201626	160362	129489	2.86869e+06	3.45864e+06	3.06462e+06	1.22015e+06	817563	775716	342271	369902	508886	869045	1.5113e+06	968482	1.0955e+06	1.04859e+06	1.22473e+06	C12128	ko00941,ko01110
MWSHY0174	291.09	139.04	290.079	C15H14O6	[M+H]+	Epicatechin	Flavonoids	Flavanols	490-46-0	3	1109.66	1109.66	1109.66	254622	248344	251704	149143	152414	170191	1109.66	1109.66	1109.66	7599.01	5548.32	52004.3	73489.3	47047.5	69147.9	C09727	ko00941,ko01100,ko01110
mws1397	441.08	169.02	442.09	C22H18O10	[M-H]-	Epicatechin gallate*	Flavonoids	Flavanols	1257-08-5	1	18309	26359.2	17334.6	32053.3	45218.6	53289.6	22492	17499.4	29542.9	10739.9	8983.52	6486.85	64820.5	14377.3	937418	88092.9	102891	69356.8	-	-
HJN041	451.12	289.07	452.132	C21H24O11	[M-H]-	Epicatechin glucoside	Flavonoids	Flavanols	-	2	156253	153937	142397	590405	659424	601888	1.33292e+06	1.30704e+06	1.45429e+06	5.26441e+06	4.50862e+06	5.09113e+06	162099	158104	187635	2.07365e+06	1.97083e+06	2.10117e+06	-	-
Zmdn002400	451.125	289.073	452.132	C21H24O11	[M-H]-	Epicatechin-3'-O-β-D-glucopyranoside*	Flavonoids	Flavanols	-	1	237331	248562	250568	470159	482076	433448	2.73183e+06	2.83495e+06	2.89498e+06	4.46481e+06	3.77577e+06	4.49328e+06	247634	281231	307428	1.37658e+06	1.46605e+06	1.48387e+06	-	-
Zmdn002049	451.13	289.07	452.132	C21H24O11	[M-H]-	Epicatechin-4'-O-β-D-glucopyranoside*	Flavonoids	Flavanols	-	1	273951	238685	257581	477419	509650	442913	2.75078e+06	2.89503e+06	2.92501e+06	4.99911e+06	4.52122e+06	5.15034e+06	302572	295961	319553	1.55004e+06	1.6662e+06	1.69616e+06	-	-
Zmdn002353	451.13	289.07	452.132	C21H24O11	[M-H]-	Epicatechin-6-C-β-D-glucopyranoside*	Flavonoids	Flavanols	-	1	242700	234328	227566	454090	494061	411990	2.69964e+06	2.90499e+06	2.77728e+06	4.37369e+06	3.7589e+06	4.52086e+06	240146	262026	288807	1.37671e+06	1.44707e+06	1.50679e+06	-	-
MWSHC2016	457.08	169.01	458.085	C22H18O11	[M-H]-	Epigallocatechin-3-O-gallate	Flavonoids	Flavanols	989-51-5	1	2361.83	2361.83	2361.83	26477.1	30857.7	50094.4	17175.4	41025	44707.2	13708.8	11809.2	17993.7	120319	15351.2	1.11459e+06	37708	42930.7	40038.8	C09731	-
Zbnp004170	451.12	289.07	450.116	C21H22O11	[M+H]+	Eriodictyol-3'-O-glucoside*	Flavonoids	Flavanones	-	3	3.13289e+06	3.24486e+06	2.95506e+06	2.62078e+06	2.3063e+06	2.32177e+06	2.16336e+06	2.38041e+06	2.54426e+06	1.2726e+06	1.34947e+06	1.57758e+06	979396	989882	877659	1.94068e+06	2.04769e+06	2.02012e+06	-	-
Hmmn002588	741.21	621.16	742.196	C32H38O20	[M-H]-	Eriodictyol-7-O-(2''-O-rhamnosyl)xyloside-4'-O-glucuronide	Flavonoids	Flavanones	-	3	45117.2	59918.9	35218.7	180309	159489	162780	180883	184384	147892	7043.75	7043.75	7043.75	84768.2	89038.6	78497.5	151132	138231	123035	-	-
MWSHY0092	597.18	289.07	596.174	C27H32O15	[M+H]+	Eriodictyol-7-O-Rutinoside (Eriocitrin)	Flavonoids	Flavanones	13463-28-0	3	783720	768317	887723	78720.6	76245.2	49907.9	765.07	765.07	765.07	765.07	765.07	12057.4	765.07	3825.35	765.07	164964	197377	99073.2	C09732	-
MWS20145	451.12	289.07	450.116	C21H22O11	[M+H]+	Eriodictyol-7-O-glucoside*	Flavonoids	Flavanones	38965-51-4	3	3.37232e+06	2.77472e+06	3.71942e+06	2.25261e+06	2.09696e+06	2.05866e+06	2.26369e+06	1.93208e+06	1.78778e+06	1.33412e+06	1.20168e+06	1.3034e+06	979324	965690	899745	1.8959e+06	1.88386e+06	1.85719e+06	-	-
Lasp011695	391.19	149.02	390.183	C25H26O4	[M+H]+	Erybraedin D	Flavonoids	Other Flavonoids	119269-72-6	3	377028	347640	362003	877058	941681	1.00528e+06	1.15324e+06	1.14745e+06	1.09254e+06	4214.43	4214.43	21072.2	4214.43	4214.43	4214.43	524131	507503	506775	-	-
Lacp007489	323.13	267.07	322.12	C20H18O4	[M+H]+	Erypoegin E*	Flavonoids	Flavones	-	1	920870	789225	919549	1.46471e+06	1.59979e+06	1.53971e+06	6.51439e+07	6.78383e+07	6.87933e+07	648053	633369	881956	2.07547e+06	110068	137675	1.46416e+07	1.53703e+07	1.47688e+07	-	-
Ladp013128	437.16	381.09	436.152	C25H24O7	[M+H]+	Erysenegalensein J	Flavonoids	Isoflavones	164124-38-3	2	41356.3	20744.8	14335	41867.2	40533.8	40538.5	89990.2	77926.6	79991.3	197132	197570	200092	2867.01	2867.01	2867.01	93747	98174.7	100695	-	-
Lacp009510	423.18	311.05	422.173	C25H26O6	[M+H]+	Eryvarin F*	Flavonoids	Other Flavonoids	-	1	9.29091e+06	8.76977e+06	8.41191e+06	8.14578e+06	8.53607e+06	9.92098e+06	3.2595e+06	3.08025e+06	3.28577e+06	6.17659e+06	4.16554e+06	4.26755e+06	321476	55289.6	93125.2	5.02077e+06	5.09803e+06	5.1563e+06	-	-
Zbdp010350	437.2	381.13	436.189	C26H28O6	[M+H]+	Eturunagarone	Flavonoids	Other Flavonoids	-	2	15695.4	15695.4	15695.4	15695.4	15695.4	15695.4	15695.4	15695.4	15695.4	287498	256701	295554	15695.4	15695.4	15695.4	87157.4	88422.6	78476.9	-	-
Lmdn003665	623.2	299.09	624.205	C29H36O15	[M-H]-	Farrerol-5,7-di-O-glucoside	Flavonoids	Flavanones	-	3	30794.8	20305.6	27139.5	48410.3	27831	42700.1	1457.16	1457.16	20786	1457.16	1457.16	7285.82	64210.8	42205.5	47077.2	19841.3	22311.2	24425.2	-	-
Lmbn005167	301.07	135.04	302.079	C16H14O6	[M-H]-	Ferreirin	Flavonoids	Isoflavones	32898-79-6	2	11873.7	3475.94	7185.73	39102.8	25792.9	25752.7	507245	436260	398931	145975	163636	139227	319494	379741	368261	215958	213519	212069	C10419	-
Lajp003377	579.15	127.04	578.142	C30H26O12	[M+H]+	Fisetinidol-(4α,6)-gallocatechin	Flavonoids	Flavanols	1262536-83-3	3	38298.4	39325.9	41433	42007.4	59737	42502.1	3.36521e+06	3.28141e+06	3.32445e+06	2.36336e+06	2.41266e+06	2.41441e+06	4.45082e+06	4.26005e+06	4.24863e+06	2.3488e+06	2.3493e+06	2.42555e+06	-	-
Zbqp008844	407.18	283.06	406.178	C25H26O5	[M+H]+	Flemingin A*	Flavonoids	Other Flavonoids	18296-58-7	1	37665.6	42406.8	7533.12	65924.6	51225.2	48305.5	3.2457e+06	6.13025e+06	7.1945e+06	1.86017e+07	2.46519e+07	2.79329e+07	7533.12	7533.12	7533.12	4.88512e+06	5.02016e+06	4.88234e+06	-	-
Zbqp008182	407.19	283.06	406.178	C25H26O5	[M+H]+	Flemingin D	Flavonoids	Chalcones	-	2	745547	395868	409428	306839	274814	519059	5.37225e+07	5.22684e+07	5.55644e+07	1.42152e+08	1.15314e+08	1.42814e+08	194890	89757.2	85308	4.0946e+07	4.29337e+07	4.26611e+07	-	-
Laqp010463	393.21	251.07	392.198	C25H28O4	[M+H]+	Flemiwallichin E	Flavonoids	Other Flavonoids	96657-92-0	1	9654.31	12425.2	10813.9	41515.9	39470.3	39718.2	306565	305351	317868	14846.4	13392.1	14494.2	1930.86	1930.86	1930.86	89704.8	90100.3	85553.7	-	-
mws0037	267.07	195.05	268.074	C16H12O4	[M-H]-	Formononetin (7-Hydroxy-4'-methoxyisoflavone)	Flavonoids	Isoflavones	485-72-3	2	94689.1	91914.7	86552.8	902976	449859	722460	1.54936e+06	1.61167e+06	1.7945e+06	753054	768796	781439	1.28997e+06	1.31433e+06	1.35587e+06	878726	924242	950604	C00858	ko00943,ko01100,ko01110
Lamp006734	473.14	269.08	472.136	C24H24O10	[M+H]+	Formononetin 7-O-(6''-Acetylglucoside)	Flavonoids	Isoflavones	-	3	106421	72876.1	98432.3	136850	118092	105523	7.6893e+06	9.53951e+06	5.8757e+06	7.68657e+06	6.95254e+06	7.92023e+06	1.54726e+07	1.63765e+07	1.54921e+07	4.81969e+06	5.15887e+06	5.09864e+06	-	-
Lamn006680	515.12	267.07	516.127	C25H24O12	[M-H]-	Formononetin 7-O-Glucoside-6''-Malonate	Flavonoids	Flavones	-	1	25404.4	27290.5	29072.3	36175.4	46427.8	45911.4	2.07296e+06	2.08389e+06	2.10295e+06	2.6313e+06	2.77186e+06	2.60527e+06	5.49458e+06	5.54186e+06	5.65147e+06	2.29198e+06	2.24656e+06	2.31005e+06	-	-
Zmdp005767	517.13	269.09	516.127	C25H24O12	[M+H]+	Formononetin-7-O-(6''-Malonyl)glucoside	Flavonoids	Isoflavones	-	1	2.13353e+06	1.48569e+06	1.63658e+06	5.31894e+06	5.15623e+06	5.04624e+06	2.52989e+07	2.6887e+07	2.61687e+07	1.59024e+07	1.51886e+07	1.61039e+07	4.13008e+07	4.20077e+07	4.12786e+07	2.16367e+07	2.12276e+07	2.21182e+07	C16222	ko00943
Lajp005174	577.19	269.08	576.184	C28H32O13	[M+H]+	Formononetin-7-O-Rutinoside	Flavonoids	Isoflavones	-	1	53250.4	82462.1	60635	71481.8	68590.1	87310.6	1.47249e+07	8.56495e+06	7.73283e+06	1.19184e+07	1.0396e+07	1.28131e+07	2.60816e+06	2.14275e+06	2.4136e+06	4.66893e+06	4.56329e+06	5.01263e+06	-	-
pme3504	431.13	269.08	430.126	C22H22O9	[M+H]+	Formononetin-7-O-glucoside (Ononin)	Flavonoids	Isoflavones	486-62-4	1	754409	625381	733041	1.47921e+06	1.47998e+06	1.42525e+06	1.55523e+07	1.88614e+07	1.51648e+07	1.57034e+07	7.70909e+06	1.68422e+07	2.66643e+07	2.61884e+07	2.59054e+07	1.16858e+07	1.12196e+07	9.02205e+06	C10509	ko00943
Lajp005218	563.18	269.08	562.169	C27H30O13	[M+H]+	Formononetin-7-O-β-D-Apiofuranosyl-(1→6)-β-D-Glucopyranoside*	Flavonoids	Isoflavones	-	1	338231	305102	305084	962331	1.01306e+06	1.00715e+06	3.60144e+07	3.71524e+07	3.92903e+07	3.15993e+07	2.92137e+07	2.94539e+07	1.274e+07	1.26383e+07	1.41207e+07	2.05073e+07	1.935e+07	1.8936e+07	-	-
mws1000	287.06	149.02	288.063	C15H12O6	[M-H]-	Fustin	Flavonoids	Flavanonols	20725-03-5	3	3479.05	3479.05	3479.05	3479.05	3479.05	17395.2	297443	284703	277757	28516.6	21208.7	31684.4	36807.3	25561.6	43598.9	82564.6	78681	77154.5	C01378	ko00941
Lmyn006227	269.05	151	270.053	C15H10O5	[M-H]-	Galangin (3,5,7-Trihydroxyflavone)	Flavonoids	Flavonols	548-83-4	3	101822	103375	109117	370403	389078	373963	190581	174176	172455	62313.3	66903	69456.2	301971	274060	274358	197126	204794	214210	C10044	ko00941
Lmlp005572	433.11	271.06	432.106	C21H20O10	[M+H]+	Galangin-7-O-glucoside	Flavonoids	Flavonols	-	1	7.21498e+06	6.12587e+06	6.741e+06	3.81518e+06	3.96658e+06	4.07085e+06	1.11255e+07	1.08277e+07	1.12311e+07	6.02638e+06	5.35578e+06	5.748e+06	5.66944e+06	6.23216e+06	6.5614e+06	6.65837e+06	6.81761e+06	6.90019e+06	-	-
mws2220	457.08	169.01	458.085	C22H18O11	[M-H]-	Gallocatechin 3-O-gallate	Flavonoids	Flavanols	5127-64-0	1	16962.4	18025.6	11666	22601.1	33898.4	54929.6	25207.8	42182.7	43916.1	11442.5	15484.3	12780.7	131373	14502.6	1.32983e+06	42156.3	44826.5	51424.7	-	-
pmn001389	351.12	292.99	352.131	C21H20O5	[M-H]-	Gancaonin G	Flavonoids	Isoflavones	126716-34-5	2	361693	345866	342312	216278	206624	199494	53875.4	54045.9	52181.4	10436.3	10436.3	10436.3	10436.3	10436.3	10436.3	128131	123517	123195	-	-
pmp000363	369.13	285.07	368.126	C21H20O6	[M+H]+	Gancaonin N	Flavonoids	Isoflavones	129145-52-4	3	12011.3	12011.3	12011.3	12011.3	12011.3	12011.3	12011.3	12011.3	12011.3	338795	287378	307895	12011.3	12011.3	12011.3	60056.6	73683.5	61405.1	-	-
mws1173	271.06	243.07	272.068	C15H12O5	[M-H]-	Garbanzol	Flavonoids	Flavonols	1226-22-8	2	100837	74067.5	72745.9	184763	147568	104765	1.2447e+06	1.08532e+06	1.12019e+06	42784.1	57095.2	49693.8	48448.3	47305.5	52589	361497	361136	409129	C09751	ko00941
mws0063	271.06	215.07	270.053	C15H10O5	[M+H]+	Genistein	Flavonoids	Isoflavones	446-72-0	3	2.81198e+06	2.23891e+06	2.62099e+06	4.86478e+06	4.83811e+06	4.84207e+06	8.18074e+06	8.476e+06	8.65166e+06	3.50301e+06	3.58126e+06	3.68401e+06	1.31003e+07	1.26885e+07	1.26122e+07	6.56746e+06	6.73165e+06	6.74294e+06	C06563	ko00943,ko01100,ko01110
Ramp002586	595.17	271.06	594.159	C27H30O15	[M+H]+	Genistein 7,4'-di-O-beta-D-glucopyranoside	Flavonoids	Isoflavones	36190-98-4	1	649426	738021	717891	330165	331884	343670	9.76003e+06	1.05228e+07	1.06161e+07	4.37141e+06	4.39599e+06	4.12606e+06	1.52725e+07	1.60931e+07	1.52381e+07	6.73986e+06	7.04642e+06	6.75125e+06	-	-
Lasp003235	681.17	271.06	680.159	C30H32O18	[M+H]+	Genistein glucosyl malonyl glucoside*	Flavonoids	Isoflavones	-	2	1.70736e+06	1.642e+06	1.53054e+06	2.52469e+06	2.58034e+06	2.4524e+06	1.0389e+07	1.04186e+07	1.09065e+07	1.08531e+06	1.13352e+06	1.02639e+06	1.80439e+07	1.88274e+07	1.66334e+07	4.79913e+06	5.28833e+06	5.52064e+06	-	-
Lasp003888	651.16	271.06	650.148	C29H30O17	[M+H]+	Genistein glucosyl malonyl xylside*	Flavonoids	Isoflavones	-	2	1.64293e+06	1.55946e+06	1.67437e+06	1.00304e+06	1.09548e+06	1.18885e+06	899375	1.01459e+06	863188	438958	415581	478268	831929	993209	831182	858958	959487	906460	-	-
Lasp004260	665.17	271.06	664.164	C30H32O17	[M+H]+	Genistein rhamnosyl malonyl glucoside	Flavonoids	Isoflavones	-	3	594345	655930	565310	812735	800363	746991	2.24757e+06	2.47918e+06	2.4452e+06	662472	764591	683722	1.56836e+06	1.43821e+06	1.56483e+06	1.2418e+06	1.46295e+06	1.26485e+06	-	-
Zmdp004112	519.11	271.06	518.106	C24H22O13	[M+H]+	Genistein-7-O-(6''-malonyl)glucoside	Flavonoids	Isoflavones	-	1	654863	584495	643264	345795	353515	390123	2.97343e+06	3.29498e+06	4.04748e+06	2.67778e+06	2.97853e+06	2.66971e+06	1.96938e+06	2.12842e+06	2.19449e+06	2.00744e+06	2.13886e+06	2.0247e+06	-	-
mws0895	431.1	269.05	432.106	C21H20O10	[M-H]-	Genistein-7-O-Glucoside (Genistin)	Flavonoids	Isoflavones	529-59-9	1	693874	632118	594275	864802	856109	762850	1.71968e+06	1.70626e+06	1.73424e+06	785360	915368	664406	3.02923e+06	2.86663e+06	2.58214e+06	1.31801e+06	1.28522e+06	1.4283e+06	C09126	ko00943
Lmgp004731	433.11	271.06	432.106	C21H20O10	[M+H]+	Genistein-7-O-galactoside*	Flavonoids	Isoflavones	-	2	4.71218e+07	4.47989e+07	4.56486e+07	5.12384e+07	4.76762e+07	4.68524e+07	5.21455e+07	5.92652e+07	5.76586e+07	2.77917e+07	2.9998e+07	3.00446e+07	8.47378e+07	7.51407e+07	7.53535e+07	4.77714e+07	5.37169e+07	5.79411e+07	-	-
Lmgp004474	579.17	271.06	578.164	C27H30O14	[M+H]+	Genistein-7-O-galactoside-rhamnose*	Flavonoids	Isoflavones	-	1	3.07378e+06	2.59894e+06	3.14148e+06	2.04385e+06	2.12453e+06	1.86054e+06	8.11087e+06	8.12039e+06	6.97537e+06	3.22591e+06	3.37868e+06	3.12487e+06	3.52673e+06	3.2458e+06	3.29893e+06	4.31482e+06	3.72638e+06	3.7864e+06	-	-
pmp000413	433.11	283.06	432.106	C21H20O10	[M+H]+	Genistein-8-C-glucoside	Flavonoids	Isoflavones	66026-80-0	1	402336	159437	424685	760919	754206	891167	4.39115e+06	4.94705e+06	5.19853e+06	1.71596e+07	1.56863e+07	1.6813e+07	1.27243e+07	1.45789e+07	1.41217e+07	8.10339e+06	7.79759e+06	8.16941e+06	C10420	-
Zbgp004340	565.16	433.11	564.148	C26H28O14	[M+H]+	Genistein-8-C-glucoside-O-apiosyl	Flavonoids	Isoflavones	-	2	430552	444723	446933	357869	292575	324675	2.70179e+07	2.80707e+07	2.81691e+07	5.84103e+07	5.63808e+07	5.73796e+07	4.3007e+07	4.37136e+07	4.04007e+07	2.93573e+07	2.96713e+07	3.213e+07	-	-
Lmnp002741	579.17	447.13	578.164	C27H30O14	[M+H]+	Genkwanin-6-C-(2''-O-apiosyl)glucoside	Flavonoids	Flavones	-	2	283109	267243	272600	434200	300927	436419	1.64056e+07	1.63809e+07	1.75312e+07	1.50867e+07	1.53276e+07	1.65445e+07	1.99021e+06	2.12722e+06	2.14029e+06	8.34724e+06	8.26773e+06	7.31509e+06	-	-
mws4074	325.14	149.02	324.136	C20H20O4	[M+H]+	Glabranine*	Flavonoids	Flavanones	41983-91-9	3	133618	108463	109335	215951	205634	184331	388155	378050	387065	42009.9	65428.1	56379	8401.99	8401.99	8401.99	181849	189802	189374	-	-
mws4069	371.19	167.07	370.178	C22H26O5	[M+H]+	Glyasperin D	Flavonoids	Other Flavonoids	142561-10-2	3	1330.7	1330.7	1330.7	7322.25	6653.5	11798.5	25797.9	25209.3	24920.3	1330.7	1330.7	1330.7	8646.41	6667.23	7408.89	14602.5	9518.23	9139.96	-	-
Lmdn009383	337.11	281.05	338.115	C20H18O5	[M-H]-	Glyceollin III	Flavonoids	Isoflavones	61080-23-7	1	875292	878563	827309	414564	354420	361470	546083	422690	450872	33485.8	33818.3	39271.9	37943.8	6697.16	6697.16	310870	339586	330223	C15511	ko00943
mws0908	283.06	211.04	284.068	C16H12O5	[M-H]-	Glycitein	Flavonoids	Isoflavones	40957-83-3	2	90923.5	94325.3	66991.3	191541	277757	248163	1.21651e+06	1.42762e+06	1.39519e+06	443409	609143	426262	385657	362819	370100	833729	852281	510840	C14536	ko00943,ko01110
MWSHY0180	447.13	285.08	446.121	C22H22O10	[M+H]+	Glycitin*	Flavonoids	Isoflavones	40246-10-4	3	2.04564e+06	1.53453e+06	1.92044e+06	1.02964e+06	1.0326e+06	969419	1.7991e+07	3.00539e+07	1.79101e+07	1.56606e+07	1.57115e+07	1.6608e+07	2.884e+07	3.00943e+07	2.91818e+07	1.43289e+07	1.46786e+07	1.39135e+07	C16195	ko00943
pmp000395	563.18	269.08	562.169	C27H30O13	[M+H]+	Glycyroside*	Flavonoids	Isoflavones	125310-04-5	1	308146	286565	298077	791855	829272	844220	3.30131e+07	3.60981e+07	3.57174e+07	3.00529e+07	2.66617e+07	3.16887e+07	1.22202e+07	1.17717e+07	1.32836e+07	1.89484e+07	1.76478e+07	1.82343e+07	-	-
Xmyn008071	299.06	284.03	300.063	C16H12O6	[M-H]-	Gnetifolin B*	Flavonoids	Flavones	140671-06-3	1	2.22272e+06	2.2832e+06	2.33147e+06	5.84433e+06	5.74977e+06	6.17346e+06	3.5965e+06	3.59546e+06	3.58471e+06	523323	591479	538340	1.24311e+06	1.89986e+06	1.82892e+06	3.35295e+06	3.53932e+06	3.59928e+06	-	-
Lmmp002143	567.1	319.05	566.091	C24H22O16	[M+H]+	Gossypetin-3-O-(6''-malonyl)glucoside*	Flavonoids	Flavonols	-	3	338450	304469	418755	457681	602085	511218	83098.6	49240.7	46065.5	43361	25561.5	66326.8	5112.3	5112.3	5112.3	168491	213220	200210	-	-
ZBN0134	625.14	316.022	626.148	C27H30O17	[M-H]-	Gossypetin-3-O-rutinoside	Flavonoids	Flavonols	-	3	75120.4	52436.2	67588.6	30139.5	28255.3	23189.9	3576.6	3576.6	3576.6	3576.6	3576.6	3576.6	3576.6	3576.6	3576.6	29385.9	17883	23768.8	-	-
Zmhp004034	465.1	303.05	464.096	C21H20O12	[M+H]+	Gossypetin-7-O-rhamnoside; Rhodiolgin	Flavonoids	Flavonols	94696-39-6	2	3.05475e+07	2.56494e+07	2.93423e+07	1.03431e+07	1.11179e+07	1.03133e+07	2.55394e+06	2.5322e+06	2.73182e+06	537900	509195	547130	2.98864e+06	3.24727e+06	3.02325e+06	2.53267e+06	2.89201e+06	2.66631e+06	-	-
Lmmp003271	481.1	319.05	480.09	C21H20O13	[M+H]+	Gossypetin-8-O-glucoside	Flavonoids	Flavonols	652-78-8	3	1.1786e+06	1.55223e+06	1.4627e+06	1.27775e+06	1.57169e+06	1.34269e+06	4506.93	4506.93	4506.93	22534.7	4506.93	4506.93	4506.93	33297.5	4506.93	394889	353936	385315	C10051	-
MWSHY0088	303.05	169.01	302.043	C15H10O7	[M+H]+	Herbacetin	Flavonoids	Flavonols	527-95-7	3	2.12492e+06	2.06866e+06	2.08746e+06	4.95056e+06	4.99016e+06	4.98676e+06	100850	123902	108176	20170.1	20170.1	20170.1	20170.1	20170.1	20170.1	1.8059e+06	1.7809e+06	1.76768e+06	C02806	-
Zmhp005586	611.16	303.05	610.153	C27H30O16	[M+H]+	Herbacetin-7-O-(3''-glucosyl)rhamnoside; Rhodiosin	Flavonoids	Flavonols	86831-54-1	3	302882	241369	381411	80458.5	108232	91345.4	134203	100271	114597	11846.2	17117.8	10584.5	2116.9	2116.9	2116.9	81365.7	79592.1	71403.2	-	-
Zmhp003716	611.16	303.05	610.153	C27H30O16	[M+H]+	Herbacetin-7-O-rhamnoside-8-O-glucoside; Rhodionidin*	Flavonoids	Flavonols	94696-40-9	2	1.28236e+07	1.07133e+07	2.16902e+07	8.66879e+06	1.0061e+07	1.08118e+07	423.913	423.913	423.913	423.913	423.913	423.913	4446.55	2119.56	4470.68	1.03578e+06	1.41793e+06	1.11378e+06	-	-
MWSHY0049	303.09	177.05	302.079	C16H14O6	[M+H]+	Hesperetin	Flavonoids	Flavanones	520-33-2	3	134445	154101	145490	53367.8	64147.1	41321.7	5923.89	5923.89	5923.89	5923.89	5923.89	5923.89	5923.89	5923.89	5923.89	55480.9	43731.7	29619.4	C01709	ko00941
Zbhp004510	465.14	303.09	464.132	C22H24O11	[M+H]+	Hesperetin-3'-O-glucoside*	Flavonoids	Flavanones	-	2	1.73915e+06	1.57214e+06	1.72568e+06	1.24213e+06	1.45482e+06	1.60521e+06	2.62811e+06	3.08525e+06	2.61805e+06	323578	323580	127037	270886	286006	269643	934052	1.02855e+06	1.03617e+06	-	-
pme1598	463.12	301.07	464.132	C22H24O11	[M-H]-	Hesperetin-5-O-glucoside	Flavonoids	Flavanones	69651-80-5	3	2.09494e+06	2.27967e+06	2.31007e+06	468485	470248	401913	841011	872861	952649	80382.6	80382.6	80382.6	80382.6	80382.6	80382.6	531374	533197	526931	-	-
Lmzp002365	465.14	303.09	464.132	C22H24O11	[M+H]+	Hesperetin-7-O-glucoside*	Flavonoids	Flavanones	31712-49-9	2	1.71463e+06	1.68914e+06	1.84433e+06	1.53273e+06	1.61664e+06	1.81439e+06	2.947e+06	3.32013e+06	2.47068e+06	294871	277570	585858	307923	269112	253283	1.84969e+06	1.31976e+06	1.89346e+06	C16422	ko00941
pmb0618	627.19	465.1	626.185	C28H34O16	[M+H]+	Hesperetin-8-C-glucoside-3'-O-glucoside	Flavonoids	Flavonols	-	3	811324	947674	870111	558519	674546	563452	30093.2	30093.2	30093.2	30093.2	30093.2	30093.2	30093.2	30093.2	30093.2	150466	197237	236114	-	-
Lajp005083	593.18	285.08	592.179	C28H32O14	[M+H]+	Hirsutissimiside B	Flavonoids	Isoflavones	-	2	159740	161953	133907	82866.2	132403	123338	832655	789986	719527	38210.3	35459.9	34695.3	176411	150659	160411	217099	273148	254227	-	-
Lajp004422	609.18	285.08	608.174	C28H32O15	[M+H]+	Hirsutissimiside C	Flavonoids	Isoflavones	-	3	3.80787e+06	2.31762e+06	2.74986e+06	9.1581e+06	7.79741e+06	8.32243e+06	8.60307e+07	1.11271e+08	9.0109e+07	650796	683330	787119	1.71915e+07	1.75403e+07	1.92415e+07	3.05772e+07	2.76045e+07	2.94229e+07	-	-
MWSslk237	463.13	301.07	462.116	C22H22O11	[M+H]+	Hispidulin-7-O-glucoside(Homoplantaginin)*	Flavonoids	Flavones	17680-84-1	1	1.45067e+07	1.31103e+07	1.46003e+07	4.33054e+06	6.03759e+06	5.9895e+06	3.07115e+07	3.37765e+07	3.90072e+07	1.11392e+07	1.18128e+07	1.17069e+07	2.04074e+07	2.41184e+07	2.14819e+07	1.55078e+07	1.62718e+07	1.72269e+07	C17762	-
Lmnp003080	565.16	433.11	564.148	C26H28O14	[M+H]+	Hispidulin-8-C-(2''-O-xylosyl)xyloside	Flavonoids	Flavones	-	3	582285	436956	396617	409715	434121	367050	3.25086e+07	2.97232e+07	2.90076e+07	6.69469e+07	6.00438e+07	6.23339e+07	4.54758e+07	4.06465e+07	5.22715e+07	3.35334e+07	3.56885e+07	3.19395e+07	-	-
Lmnp002845	463.13	343.09	462.116	C22H22O11	[M+H]+	Hispidulin-8-C-glucoside*	Flavonoids	Flavones	-	2	655663	547023	533476	2.11328e+06	2.01416e+06	2.24671e+06	1.74588e+07	1.24912e+07	1.44318e+07	3.5405e+07	3.25186e+07	3.37372e+07	1.65602e+07	1.68865e+07	1.67426e+07	1.4178e+07	1.37568e+07	1.40405e+07	-	-
Lacp005742	287.09	123.04	286.084	C16H14O5	[M+H]+	Homobutein	Flavonoids	Chalcones	34000-39-0	3	963223	866408	868648	1.11693e+06	931927	1.4767e+06	2.6051e+06	2.16452e+06	2.24026e+06	168847	168847	168847	168847	168847	168847	857182	856118	844233	-	-
Wahp004841	465.14	303.09	464.131	C22H24O11	[M+H]+	Homoeriodictyol-7-O-β-O-glucoside*	Flavonoids	Flavanones	-	2	1.46931e+06	1.33428e+06	1.3122e+06	1.59691e+06	1.71134e+06	1.78036e+06	3.66664e+06	3.82736e+06	3.88576e+06	394249	331870	397722	66374	66374	66374	1.38342e+06	1.36825e+06	1.33826e+06	-	-
Labn004865	433.11	271.06	434.121	C21H22O10	[M-H]-	Hydroxy isoliquiritigenin glucoside*	Flavonoids	Chalcones	-	1	241263	254463	214686	410391	427123	454524	606806	569303	673897	799090	776078	733455	3.89071e+06	3.72573e+06	4.392e+06	1.1013e+06	919587	1.04939e+06	-	-
mws1316	301.07	258.05	300.063	C16H12O6	[M+H]+	Hydroxygenkwanin	Flavonoids	Flavones	20243-59-8	3	27126.1	49087.3	32059.3	44525.9	34433.4	38241.5	361721	159248	287623	2518.13	2518.13	2518.13	12590.7	17602.4	14797.6	65787.3	84614.6	60076	-	-
Lmbn006032	301.04	149.02	302.043	C15H10O7	[M-H]-	Hypolaetin*	Flavonoids	Flavones	27696-41-9	3	7601.13	7601.13	7601.13	7601.13	7601.13	7601.13	235397	214225	219997	7601.13	7601.13	7601.13	7601.13	7601.13	7601.13	38005.7	52304.8	49312.9	C10078	-
MWSN0161	367.118	309.041	368.126	C21H20O6	[M-H]-	Icaritin*	Flavonoids	Flavonols	118525-40-9	3	42323.4	42658.7	43326.4	27776.7	25061.9	28418.7	2144.07	10720.4	2144.07	42331.7	34528.2	38815.2	2144.07	2144.07	2144.07	21383.4	20981.5	21026.2	-	-
pmp001165	523.14	346.07	522.137	C24H26O13	[M+H]+	Iridin	Flavonoids	Isoflavones	491-74-7	3	2014.31	2014.31	18163.2	11225.9	20711.8	20711.8	33886.1	44936.5	33056.9	59580.7	69738.1	52877.1	28356.1	10071.6	31885.9	26855.9	39848.7	35236.6	C10465	-
Cmyp005222	493.13	331.08	492.127	C23H24O12	[M+H]+	Iristectorin A*	Flavonoids	Isoflavones	37744-61-9	3	503260	390779	469796	340824	338840	298970	433014	466489	515434	149703	73018.1	144375	136252	229410	177233	236753	368099	375360	-	-
pmp001164	493.13	316.1	492.127	C23H24O12	[M+H]+	Iristectorin B	Flavonoids	Isoflavones	94396-09-5	3	10640.1	53200.7	10640.1	10640.1	10640.1	10640.1	422253	495417	530772	10640.1	10640.1	10640.1	10640.1	10640.1	10640.1	79000	117369	99687.4	-	-
Wbtp003131	437.11	275.06	436.101	C20H20O11	[M+H]+	Irisxanthone	Flavonoids	Other Flavonoids	51419-56-8	3	375475	359234	374466	443518	443995	424788	1.11569e+06	1.16965e+06	1.13837e+06	1.32233e+06	1.20619e+06	1.55035e+06	61569.4	106364	105712	648339	643735	701628	C10067	-
Lmyn008666	367.121	309.042	368.126	C21H20O6	[M-H]-	Isoanhydroicaritin*	Flavonoids	Flavonols	28610-30-2	3	45953.4	42987.7	39480.7	29446.9	27354.5	29124.1	4203.2	4203.2	4203.2	40043.2	38024.9	42700.1	4203.2	4203.2	4203.2	22260.7	21016	24023.1	-	-
MWSslk116	325.14	149.03	324.136	C20H20O4	[M+H]+	Isobavachalcone	Flavonoids	Chalcones	20784-50-3	3	1.88726e+06	1.6856e+06	1.65855e+06	1.22212e+06	1.26207e+06	1.01496e+06	1.41525e+06	1.12214e+06	1.19806e+06	128665	119858	120169	23971.6	23971.6	23971.6	910171	907581	911137	C08648	-
MWSslk163	325.14	149.03	324.136	C20H20O4	[M+H]+	Isobavachin*	Flavonoids	Flavanones	31524-62-6	3	134619	116846	112756	222759	214975	215692	424007	407422	388694	22551.2	22551.2	22551.2	22551.2	22551.2	22551.2	190978	195038	194935	-	-
Zmpn004713	301.04	149.03	302.043	C15H10O7	[M-H]-	Isoetin (5,7,2',4',5'-Pentahydroxyflavone)*	Flavonoids	Flavones	1621-84-7	3	8628.48	8628.48	8628.48	8628.48	8628.48	8628.48	271411	206000	182883	8628.48	8628.48	8628.48	8628.48	8628.48	8628.48	43142.4	51224.7	44847.4	C10079	-
pmp000343	269.08	254.05	268.074	C16H12O4	[M+H]+	Isoformononetin	Flavonoids	Isoflavones	486-63-5	1	1.01256e+06	654591	748620	2.83931e+06	2.1165e+06	2.65692e+06	2.0189e+07	2.27153e+07	2.31467e+07	1.53929e+07	1.33467e+07	1.30428e+07	3.7862e+07	4.08071e+07	4.12018e+07	1.72954e+07	1.77345e+07	1.85104e+07	C12125	ko00943,ko01110
pme1611	433.11	313.07	434.121	C21H22O10	[M-H]-	Isohemiphloin	Flavonoids	Flavanones	3682-02-8	2	93244.5	128028	124562	208443	226636	224191	905646	920621	1.0482e+06	1.43078e+06	1.37768e+06	1.19529e+06	3.38067e+06	3.6049e+06	3.37632e+06	1.22983e+06	1.26515e+06	1.1963e+06	-	-
MWSHY0037	257.08	137.02	256.074	C15H12O4	[M+H]+	Isoliquiritigenin*	Flavonoids	Chalcones	961-29-5	1	1.58005e+06	1.36324e+06	1.51271e+06	3.84919e+06	2.68193e+06	2.46928e+06	7.07622e+07	6.33791e+07	6.23233e+07	2.64762e+06	2.56348e+06	2.63721e+06	3.46286e+06	3.58267e+06	3.4145e+06	1.62171e+07	1.52622e+07	1.62518e+07	C08650	ko00941,ko01100,ko01110
MWSslk181	419.13	257.09	418.126	C21H22O9	[M+H]+	Isoliquiritin	Flavonoids	Chalcones	5041-81-6	3	246232	125344	180631	25068.8	25068.8	25068.8	6.79155e+06	2.46765e+06	2.34112e+06	1.2249e+07	7.04849e+06	6.80274e+06	2.19038e+07	1.6928e+07	1.79742e+07	6.97659e+06	5.21402e+06	5.92183e+06	C16978	-
Lasp008569	407.19	283.06	406.178	C25H26O5	[M+H]+	Isolupalbigenin*	Flavonoids	Isoflavones	162616-70-8	1	653717	653717	653717	653717	653717	653717	3.26859e+06	7129052	7.51483e+06	1.89523e+07	3.2536e+07	3.48722e+07	653717	653717	653717	4.883e+06	5.0869e+06	4.87923e+06	-	-
Cmxp004977	289.07	153.02	288.063	C15H12O6	[M+H]+	Isookanin	Flavonoids	Flavanones	-	3	213853	213299	150592	160959	141270	132144	167613	168143	108987	29061.4	19720.4	22708.6	3944.09	3944.09	3944.09	70779.5	91748.9	55311.3	-	-
pmb0634	949.26	829.22	948.254	C43H48O24	[M+H]+	Isoorientin-7-O-(6''-feruloyl)glucoside-O-glucoside	Flavonoids	Flavones	-	3	8644.13	8812.44	10309.4	1728.83	1728.83	1728.83	70449.2	103767	93793.6	235697	200899	246157	160739	163229	207027	162817	127588	130357	-	-
Zbzp003056	611.17	449.11	610.153	C27H30O16	[M+H]+	Isoorientin-7-O-glucoside*	Flavonoids	Flavones	-	3	1.43488e+07	1.44457e+07	1.37917e+07	7.29047e+06	8.1974e+06	9.15109e+06	133785	237240	134997	56910.4	63175	41200.7	28213.4	83381.2	70867.2	739893	992623	729402	-	-
MWSslk187	771.24	317.07	770.227	C34H42O20	[M+H]+	Isorhamnetin-3-O-(2',6'-di-O-α-L-rhamnopyranosyl)-β-D-glucopyranoside; Typhaneoside*	Flavonoids	Flavonols	104472-68-6	3	201154	175555	363997	181498	69169.2	90122.9	5605.71	5605.71	5605.71	5605.71	5605.71	5605.71	5605.71	5605.71	5605.71	39945.3	33540	28028.6	-	-
Hmcp001919	683.18	521.12	682.174	C30H34O18	[M+H]+	Isorhamnetin-3-O-(6''-acetylglucosyl)(1→3)-glucoside	Flavonoids	Flavonols	-	3	11395.2	11395.2	11395.2	137765	190057	56976.2	395069	519303	541685	369370	281605	263585	182305	162222	135379	325054	221024	332373	-	-
Zbpp002027	565.12	317.07	564.111	C25H24O15	[M+H]+	Isorhamnetin-3-O-(6''-malonyl)glucoside*	Flavonoids	Flavonols	-	3	1.01023e+06	1.01878e+06	918565	926329	938669	897600	1.03317e+06	1.34066e+06	1.74793e+06	31160	59316.4	33412.9	238806	254036	266397	1.27108e+06	589595	793967	-	-
Hmcp001947	711.17	317.06	710.169	C31H34O19	[M+H]+	Isorhamnetin-3-O-(6''-malonyl)glucoside-7-O-rhamnoside	Flavonoids	Flavonols	-	3	2487.49	2487.49	2487.49	2487.49	2487.49	2487.49	86483.2	55533.5	72879.2	2487.49	2487.49	2487.49	2487.49	2487.49	2487.49	12437.5	19320.7	15753.8	-	-
Lmgp005640	479.12	317.07	478.111	C22H22O12	[M+H]+	Isorhamnetin-3-O-Galactoside; Cacticin	Flavonoids	Flavonols	6743-92-6	3	268674	273642	234261	700891	657038	711564	234019	369874	212896	29879.4	31962.9	51092.9	5975.88	5975.88	5975.88	216564	232647	261983	-	-
Lmsp004045	625.18	317.07	624.169	C28H32O16	[M+H]+	Isorhamnetin-3-O-glucoside-7-O-rhamnoside	Flavonoids	Flavonols	17331-71-4	3	558644	573753	108639	322870	292176	36560.1	236018	176062	224056	7312.02	7312.02	7312.02	7312.02	7312.02	7312.02	206044	137413	202603	-	-
MWSHY0064	625.17	317.07	624.169	C28H32O16	[M+H]+	Isorhamnetin-3-O-neohesperidoside	Flavonoids	Flavonols	55033-90-4	3	615756	983203	1.35487e+06	312018	343063	464538	583.819	583.819	583.819	2919.09	583.819	28399.1	583.819	583.819	583.819	92260.9	223379	177249	-	-
ZBN0084	623.166	315.05	624.169	C28H32O16	[M-H]-	Isorhamnetin-3-O-rutinoside (Narcissin)*	Flavonoids	Flavonols	604-80-8	3	2.58793e+06	2.68016e+06	2.63523e+06	1.03025e+06	901868	951061	168183	122837	103758	13496.4	15968	34089.2	1292.37	6461.83	1292.37	519850	460435	537184	-	-
ZBN0077	477.106	315.05	478.111	C22H22O12	[M-H]-	Isorhamnetin-7-O-glucoside (Brassicin)*	Flavonoids	Flavonols	6743-96-0	3	117695	45002.8	169557	201265	192926	195186	1.11189e+06	1.1674e+06	1.14959e+06	103439	166944	137242	143616	112498	105237	380467	373687	300687	-	-
WaYn004793	579.17	285.08	580.179	C27H32O14	[M-H]-	Isosakuranetin 7-Alpha-L-Arabinofuranosyl-(1→6)-Glucoside	Flavonoids	Flavanones	-	3	1.14364e+06	1.35731e+06	1.21258e+06	1.4324e+06	1.41543e+06	1.47876e+06	626424	726144	491868	6114.82	6114.82	6114.82	40351.7	37705.8	30574.1	474888	480806	421198	-	-
MWSHY0165	449.14	287.1	448.137	C22H24O10	[M+H]+	Isosakuranetin-7-O-glucoside (Isosakuranin)*	Flavonoids	Flavonols	491-69-0	3	26107.2	26107.2	26107.2	130536	141364	132686	847459	823567	855941	539146	501825	488929	1.2195e+06	1.2412e+06	1.06072e+06	608118	647707	581754	-	-
Lmlp006175	435.13	273.09	434.121	C21H22O10	[M+H]+	Isosalipurposide (Phlorizin Chalcone)	Flavonoids	Chalcones	4547-85-7	3	464447	337906	277810	150494	72028.3	137060	419633	360734	350247	401522	439970	455420	1.21639e+06	1.68713e+06	1.57909e+06	397012	555445	547650	C16406	ko00941
Lmlp002990	595.17	313.07	594.159	C27H30O15	[M+H]+	Isosaponarin(Isovitexin-4'-O-glucoside)	Flavonoids	Flavones	19416-87-6	3	13827.8	13827.8	13827.8	69139	114773	98339.6	1.31304e+06	1.98133e+06	1.86275e+06	1.95721e+06	1.65436e+06	1.90583e+06	1.06926e+06	355047	406576	1.14353e+06	1.23003e+06	1.10027e+06	-	-
mws1292	565.16	409.09	564.148	C26H28O14	[M+H]+	Isoschaftoside	Flavonoids	Flavones	52012-29-0	3	1.61726e+07	1.57421e+07	1.73329e+07	386158	368281	380297	7204.77	43992.8	37976.3	1440.95	1440.95	1440.95	92392.9	64086.2	59215.2	2.45118e+06	2.26867e+06	2.56281e+06	-	-
Hmbp002730	287.06	153.01	286.048	C15H10O6	[M+H]+	Isoscutellarein	Flavonoids	Flavones	41440-05-5	3	566021	774513	623449	1.9091e+06	1.82091e+06	1.75945e+06	4.5899e+06	4.74364e+06	4.4494e+06	61488.3	41898.9	207672	68906.2	48735.6	96107.9	2.11035e+06	2.03827e+06	1.90597e+06	C10097	-
Zmhp003322	741.2	433.11	740.195	C36H36O17	[M+H]+	Isovitexin-2''-O-(6'''-p-coumaroyl)glucoside	Flavonoids	Flavones	-	3	965.269	965.269	965.269	4826.34	40974.2	34671.4	493523	474751	378510	309729	225217	299402	965.269	965.269	965.269	167119	202976	154380	-	-
Lmyp004081	579.17	313.07	578.164	C27H30O14	[M+H]+	Isovitexin-2''-O-rhamnoside	Flavonoids	Flavones	-	3	51440.9	47820.7	41841.7	30960.1	56065.7	38871.8	77563.9	70043.5	59352.4	259175	274126	201687	247992	267966	231521	101824	117228	137420	-	-
Smhp004476	565.15	433.11	564.148	C26H28O14	[M+H]+	Isovitexin-2''-O-xyloside	Flavonoids	Flavones	-	1	217537	189317	199058	776949	784803	826795	5.276e+06	4.55845e+06	5.17569e+06	1.09014e+07	1.03137e+07	9.39868e+06	9.13148e+06	9.39332e+06	9.071e+06	6.47677e+06	7.45837e+06	6.8239e+06	-	-
Zbzp003271	595.17	433.11	594.159	C27H30O15	[M+H]+	Isovitexin-7-O-glucoside(Saponarin)*	Flavonoids	Flavones	20310-89-8	2	566769	1.06036e+06	942859	31684.7	85416.2	541882	6336.95	6336.95	43425.7	6336.95	6336.95	6336.95	6336.95	6336.95	6336.95	614038	433803	367994	C08064	-
Lmyp004795	711.21	381.1	710.206	C32H38O18	[M+H]+	Isovitexin-7-O-xyloside-2''-O-rhamnoside	Flavonoids	Flavones	-	3	236.645	236.645	236.645	1183.22	9741.66	5284.04	55443.8	36631	37818.1	156656	163270	192395	84533	61209.6	66171.4	51091.3	38333.4	69047	-	-
Zbzp003832	565.15	313.07	564.148	C26H28O14	[M+H]+	Isovitexin-8-O-xyloside	Flavonoids	Flavones	-	1	31445.7	21030.5	15574.3	199191	162144	178086	1.21577e+06	1.17434e+06	1.19482e+06	2.31851e+06	2.25517e+06	2.49793e+06	1.99568e+06	2.40264e+06	2.08866e+06	1.39553e+06	1.3507e+06	1.42207e+06	-	-
Hmgp002238	493.14	331.08	492.127	C23H24O12	[M+H]+	Jaceosidin-7-O-Glucoside*	Flavonoids	Flavones	25474-11-7	3	512692	499093	522068	12880.9	12880.9	12880.9	64404.4	114981	256606	151256	128588	93766.4	176599	90145.2	167218	127210	228917	236595	-	-
Zbjn008081	299.057	284.038	300.063	C16H12O6	[M-H]-	Kaempferide (3,5,7-Trihydroxy-4'-methoxyflavone)*	Flavonoids	Flavonols	491-54-3	2	36113.5	39946.1	60933.5	892895	717839	596231	4.41522e+06	4.51662e+06	3.95614e+06	6241.67	6241.67	35204	31208.3	6241.67	6241.67	894894	923188	792057	C10098	ko00944
Zmhp006502	549.12	301.07	548.117	C25H24O14	[M+H]+	Kaempferide-3-O-(6''-malonyl)glucoside	Flavonoids	Flavonols	-	3	1.74938e+06	1.73258e+06	1.91848e+06	3.55483e+06	3.27288e+06	3.13358e+06	6.8338e+06	6.27503e+06	6.9361e+06	601475	579815	524744	3.75934e+06	3.7399e+06	3.65417e+06	2.93308e+06	3.03048e+06	3.33742e+06	-	-
Zbjn005825	503.122	299.057	504.127	C24H24O12	[M-H]-	Kaempferide-3-O-(6'-O-acetyl)glucoside*	Flavonoids	Flavonols	-	3	751289	724893	807375	355111	118264	89807.4	460624	714141	597319	17961.5	17961.5	17961.5	90877.4	98216.3	112609	454817	291567	274720	-	-
Zbjn006482	461.108	299.057	462.116	C22H22O11	[M-H]-	Kaempferide-3-O-glucoside*	Flavonoids	Flavonols	-	3	41944.4	27059.1	32539.7	242893	218061	268809	198208	207310	182063	5411.82	5411.82	5411.82	58807.3	74174.3	70650.2	80498.8	70762.7	91288.3	-	-
Labn006003	827.2	623.146	828.211	C39H40O20	[M-H]-	Kaempferol feruloyl glucosyl acetyl glucoside	Flavonoids	Flavonols	-	3	10609.9	10609.9	10609.9	10609.9	10609.9	10609.9	107701	115267	95818.3	195606	165826	189264	53654.8	53049.5	54714.2	59146.1	64649.7	71413.1	-	-
Lmbp002592	611.16	287.05	610.153	C27H30O16	[M+H]+	Kaempferol-3,7-O-diglucoside	Flavonoids	Flavonols	25615-14-9	3	1.10495e+07	1.07611e+07	1.14237e+07	2.10654e+06	2.21543e+06	2.15557e+06	199442	141139	131144	10106.8	10106.8	10106.8	78800.8	50533.8	121930	407113	409583	446219	-	-
Lmtp002818	741.22	287.06	740.216	C33H40O19	[M+H]+	Kaempferol-3-(2'',6''-di-O-rhamnosyl)-glucoside	Flavonoids	Flavonols	-	1	5.6381e+06	7.93966e+06	7.09366e+06	326534	305620	403789	61124.1	61124.1	61124.1	61124.1	61124.1	61124.1	61124.1	61124.1	61124.1	553557	459375	739564	-	-
Xmyp004678	727.21	287.05	726.201	C32H38O19	[M+H]+	Kaempferol-3-O-(2''-O-xylosyl-6''-O-rhamnosyl)glucoside	Flavonoids	Flavonols	-	3	234427	74036	31246.2	6192.48	6192.48	30962.4	6192.48	6192.48	6192.48	6192.48	6192.48	6192.48	6192.48	6192.48	6192.48	37641	105415	101714	-	-
Lmqp007185	579.15	147.05	578.142	C30H26O12	[M+H]+	Kaempferol-3-O-(4''-O-p-Coumaroyl)rhamnoside	Flavonoids	Flavonols	-	3	76103.3	90287.3	87493.4	67205.2	52411.1	55970.1	6589.98	6589.98	6589.98	76550.9	82307.4	72512.9	32949.9	40650.9	35726.7	53873.8	39799.5	56010.6	-	-
Lmmn003398	489.11	285.04	490.111	C23H22O12	[M-H]-	Kaempferol-3-O-(6''-O-acetyl)glucoside	Flavonoids	Flavonols	-	1	31347.9	31347.9	31347.9	31347.9	31347.9	630961	1.32412e+06	1.31235e+06	1.35205e+06	156740	186028	162550	1.06618e+06	1.07066e+06	1.12879e+06	832854	724652	829672	-	-
Lmyp003348	601.12	287.06	600.111	C28H24O15	[M+H]+	Kaempferol-3-O-(6''-galloyl)galactoside	Flavonoids	Flavonols	-	3	145321	158401	130540	6013.97	43944.2	6013.97	6013.97	6013.97	6013.97	6013.97	6013.97	6013.97	6013.97	6013.97	6013.97	43346.3	30069.9	39932.5	-	-
Lmdp004892	535.11	287.05	534.101	C24H22O14	[M+H]+	Kaempferol-3-O-(6''-malonyl)galactoside*	Flavonoids	Flavonols	-	3	7.4807e+06	9.44109e+06	7.00864e+06	7.5241e+06	7.07435e+06	6.624e+06	6.12604e+07	6.21136e+07	6.8165e+07	1.92427e+07	1.68765e+07	1.68359e+07	5.88879e+07	5.76396e+07	6.014e+07	3.21383e+07	3.65682e+07	3.24178e+07	-	-
Lmmp003817	535.11	287.05	534.101	C24H22O14	[M+H]+	Kaempferol-3-O-(6''-malonyl)glucoside*	Flavonoids	Flavonols	81149-02-2	3	1.06005e+07	1.04048e+07	1.08781e+07	5.69884e+06	5.35577e+06	5.28336e+06	2.72059e+07	1.88582e+07	3.29088e+07	9.49624e+06	9.26467e+06	8.40173e+06	1.17631e+07	1.18173e+07	1.2264e+07	8.80173e+06	8.78515e+06	8.72582e+06	-	-
Hmcp001858	565.15	287.05	564.148	C26H28O14	[M+H]+	Kaempferol-3-O-arabinoside-7-O-rhamnoside	Flavonoids	Flavonols	-	1	2.35791e+06	2.001e+06	2.18101e+06	46258.7	49760.6	76526.5	701.648	701.648	701.648	701.648	701.648	701.648	701.648	3508.24	701.648	413515	498279	508286	-	-
mws0913	447.09	285.04	448.101	C21H20O11	[M-H]-	Kaempferol-3-O-galactoside (Trifolin)*	Flavonoids	Flavonols	23627-87-4	1	9.44792e+06	9.28188e+06	9.46273e+06	1.79231e+06	1.86676e+06	2.00413e+06	795892	715710	719982	143142	143142	143142	143142	143142	143142	2.15992e+06	2.04845e+06	2.06221e+06	C12626	ko00944,ko01110
Xmyp005599	611.16	287.06	610.153	C27H30O16	[M+H]+	Kaempferol-3-O-galactoside-4'-O-glucoside	Flavonoids	Flavonols	-	3	717817	605962	607647	458983	393069	407657	2.45732e+06	2.94495e+06	3.00579e+06	28773.3	28114.1	36091.9	480427	474450	476931	990545	884959	913204	-	-
MWSN0164	593.151	284.033	594.159	C27H30O15	[M-H]-	Kaempferol-3-O-glucorhamnoside	Flavonoids	Flavonols	40437-72-7	3	1.60085e+07	1.56864e+07	1.598e+07	1.33506e+06	1.14591e+06	1.10974e+06	221948	221948	221948	221948	221948	221948	221948	221948	221948	2.70494e+06	2.55709e+06	2.55892e+06	-	-
MWSHY0136	449.11	287.06	448.101	C21H20O11	[M+H]+	Kaempferol-3-O-glucoside (Astragalin)*	Flavonoids	Flavonols	480-10-4	2	4.39877e+07	4.12721e+07	4.18425e+07	6.34606e+06	5.61951e+06	6.28864e+06	3.69263e+06	2.27714e+06	3.28564e+06	119218	74603.9	88272.3	177785	277945	96231.3	7.40208e+06	7.99509e+06	7.37439e+06	C12249	ko00944,ko01110
Lmsp004670	595.17	287.06	594.159	C27H30O15	[M+H]+	Kaempferol-3-O-glucoside-7-O-rhamnoside*	Flavonoids	Flavonols	2392-95-2	1	2.70331e+07	2.2131e+07	2.78858e+07	2.91617e+06	3.07081e+06	3.06768e+06	593138	771221	628638	81006.1	254971	312604	231074	128683	195982	4.71171e+06	5.81855e+06	5.70884e+06	-	-
Lmzn001894	461.07	285.04	462.08	C21H18O12	[M-H]-	Kaempferol-3-O-glucuronide	Flavonoids	Flavonols	22688-78-4	3	32512.5	41853.6	25485.5	1671.91	1671.91	1671.91	18176.1	15669.2	16936.5	18794.4	8359.57	22460.8	18546.7	11187.3	12261.9	25799.1	30013.1	20623	-	-
Lmwp003442	449.11	287.06	448.101	C21H20O11	[M+H]+	Kaempferol-3-O-mannoside（Amoenin）	Flavonoids	Flavonols	-	3	5.82047e+07	6.10138e+07	5.6337e+07	1.56428e+07	1.5479e+07	1.50373e+07	2.33009e+07	2.09391e+07	2.22786e+07	5.35566e+06	3.30382e+06	5.27792e+06	1.74382e+06	2.20464e+06	1.9423e+06	2.11042e+07	9.74936e+06	2.16998e+07	-	-
MWSHY0061	595.16	287.06	594.159	C27H30O15	[M+H]+	Kaempferol-3-O-neohesperidoside*	Flavonoids	Flavonols	32602-81-6	1	2.62443e+07	3.53594e+07	2.22402e+07	3.04882e+06	2.87092e+06	2.53895e+06	696244	757253	667757	118431	112330	158041	144900	186103	306020	6.34354e+06	5.26113e+06	5.51757e+06	-	-
pmp001105	757.22	287.06	756.211	C33H40O20	[M+H]+	Kaempferol-3-O-neohesperidoside-7-O-glucoside*	Flavonoids	Flavonols	-	2	1.66843e+06	1.29163e+06	1.54735e+06	65443.7	54059.6	69941.9	10811.9	10811.9	10811.9	10811.9	10811.9	10811.9	10811.9	10811.9	10811.9	215632	136087	197742	-	-
Zmcp003989	595.16	287.05	594.159	C27H30O15	[M+H]+	Kaempferol-3-O-rhamnosyl(1→2)glucoside	Flavonoids	Flavonols	-	1	1.29311e+08	1.40801e+08	1.33724e+08	1.05352e+07	1.09375e+07	1.12127e+07	524904	451412	444051	15776.9	15776.9	15776.9	78884.3	115378	89062.1	4.26867e+07	3.45912e+07	3.18928e+07	-	-
pme1605	593.15	285.04	594.159	C27H30O15	[M-H]-	Kaempferol-3-O-robinobioside(Biorobin)	Flavonoids	Flavonols	17297-56-2	2	1.37664e+08	1.49782e+08	1.46722e+08	1.23739e+07	1.14316e+07	1.16253e+07	210835	302741	231092	232075	279410	239639	8634.51	43172.5	74844	2.5813e+07	2.43403e+07	2.31198e+07	-	-
mws1035	741.22	433.11	740.216	C33H40O19	[M+H]+	Kaempferol-3-O-robinoside-7-O-rhamnoside (Robinin)*	Flavonoids	Flavonols	301-19-9	1	3.93075e+07	3.74364e+07	4.33262e+07	2.18287e+06	3.3784e+06	2.22864e+06	10559.3	52796.5	10559.3	97656.5	120936	170268	68201.6	10559.3	10559.3	7.96511e+06	1.19496e+07	6.88772e+06	C10178	-
MWSHY0050	595.17	287.05	594.159	C27H30O15	[M+H]+	Kaempferol-3-O-rutinoside(Nicotiflorin)*	Flavonoids	Flavonols	17650-84-9	1	4.11784e+07	2.96258e+07	3.22118e+07	831960	514740	722714	2788.5	2788.5	30331.3	98634.1	13942.5	52608.5	35369.9	2788.5	2788.5	5.4535e+06	5.34511e+06	6.90586e+06	C21833	ko00944,ko01110
Lmsp003881	741.22	287.06	740.216	C33H40O19	[M+H]+	Kaempferol-3-O-rutinoside-7-O-rhamnoside	Flavonoids	Flavonols	-	1	2.95105e+07	1.92548e+07	2.66635e+07	2.21739e+06	2.30119e+06	1.30306e+06	7176.68	8646.53	31607.5	7254.4	11199.4	14521.6	11084.9	14991.1	15814.7	4.95082e+06	5.76929e+06	4.73198e+06	-	-
HJAP148	581.15	287.06	580.143	C26H28O15	[M+H]+	Kaempferol-3-O-sambubioside	Flavonoids	Flavonols	27661-51-4	3	9.26016e+06	8.53177e+06	8.6741e+06	1.33507e+06	1.4887e+06	1.35761e+06	701601	747671	752758	324304	318925	409904	155422	135159	76939.9	2.02265e+06	1.74908e+06	2.09346e+06	-	-
Zbjn004215	609.15	285.04	610.154	C27H30O16	[M-H]-	Kaempferol-3-O-sophoroside	Flavonoids	Flavonols	19895-95-5	3	43652.7	47630	42725.1	28375.6	26589.3	16767.9	36889.4	31206.7	71685.7	6713.68	6945.45	7916.33	33654.8	33360.9	36934.8	25695	30834.4	34584.7	C12634	ko00944,ko01110
Lmsp003161	757.22	287.06	756.211	C33H40O20	[M+H]+	Kaempferol-3-O-sophoroside-7-O-rhamnoside*	Flavonoids	Flavonols	-	2	1.2882e+06	2.85704e+06	1.67688e+06	73587.1	51626.6	75302.6	10325.3	10325.3	10325.3	10325.3	10325.3	10325.3	10325.3	10325.3	10325.3	242710	142034	138704	-	-
ZBN0093	771.198	609.144	772.206	C33H40O21	[M-H]-	Kaempferol-3-O-sophorotrioside	Flavonoids	Flavonols	80714-53-0	3	647134	542906	627918	330714	268521	328264	15323.2	17610	17192.3	2179.54	2179.54	2179.54	10897.7	13916.3	13923.5	126994	131474	130800	C12635	ko00944,ko01110
Lmqp003887	581.15	287.05	580.143	C26H28O15	[M+H]+	Kaempferol-3-O-xylosyl(1→2)glucoside	Flavonoids	Flavones	-	3	1.20357e+06	1.19914e+06	1.40518e+06	831990	795255	836866	2.16317e+07	3.9732e+07	1.6883e+07	3.7214e+07	2.55397e+07	2.70674e+07	5.27408e+06	5.24049e+06	5.37823e+06	1.00102e+07	1.6867e+07	1.02505e+07	-	-
Xmyp005654	449.11	287.06	448.101	C21H20O11	[M+H]+	Kaempferol-4'-O-glucoside*	Flavonoids	Flavonols	52222-74-9	1	4.22474e+07	4.04823e+07	4.20138e+07	5.65089e+06	5.37629e+06	5.05262e+06	1.52188e+07	2.28153e+07	2.05036e+07	3.93272e+06	3.83439e+06	3.76187e+06	7.46636e+06	8.97037e+06	8.42134e+06	1.34549e+07	1.36014e+07	1.18158e+07	-	-
mws0089	447.09	285.04	448.101	C21H20O11	[M-H]-	Kaempferol-7-O-glucoside*	Flavonoids	Flavonols	16290-07-6	1	7.63932e+06	9.61411e+06	8.12998e+06	1.64829e+06	1.50777e+06	1.64867e+06	753614	792683	779768	66020.7	13204.1	13204.1	13204.1	13204.1	13204.1	2.75643e+06	1.69976e+06	2.4225e+06	-	-
pme0321	431.1	285.04	432.106	C21H20O10	[M-H]-	Kaempferol-7-O-rhamnoside	Flavonoids	Flavonols	20196-89-8	3	108652	135809	133611	52867	62276.4	47386.4	7004.96	7004.96	7004.96	7004.96	7004.96	7004.96	7004.96	7004.96	7004.96	36342.3	35024.8	37340.8	-	-
Lagp004956	609.18	315.09	608.174	C28H32O15	[M+H]+	Kakkalide	Flavonoids	Isoflavones	58274-56-9	2	371119	640291	395514	513668	524932	368878	251562	204491	299509	34570.4	34570.4	34570.4	34570.4	34570.4	34570.4	172852	176969	241150	-	-
pmp000348	323.13	267.06	322.12	C20H18O4	[M+H]+	Kanzonol D	Flavonoids	Other Flavonoids	155233-20-8	2	322221	1.423e+06	1.52313e+06	5.15229e+06	8.05244e+06	8.15074e+06	4.06626e+07	2.62395e+07	3.59098e+07	682143	547059	873269	64444.2	64444.2	64444.2	9.60273e+06	9.78097e+06	9.58988e+06	-	-
Lmgn004551	369.14	193.09	370.142	C21H22O6	[M-H]-	Kenusanone I	Flavonoids	Other Flavonoids	-	2	134267	129341	138285	1851.56	1851.56	1851.56	10824.7	9257.81	12504.9	1851.56	1851.56	1851.56	1851.56	1851.56	1851.56	29188.8	27147.6	29443	-	-
Ladp005021	563.14	315.09	562.132	C26H26O14	[M+H]+	Kumatakenin malonyl glucoside*	Flavonoids	Flavones	-	2	1.13491e+07	1.16774e+07	1.09982e+07	1.29057e+07	1.21552e+07	1.29121e+07	1.06443e+07	1.03253e+07	1.06582e+07	699587	708660	699866	3.02773e+06	3.00651e+06	2.95201e+06	7.22215e+06	7.80595e+06	7.02294e+06	-	-
pmp000643	423.18	299.06	422.173	C25H26O6	[M+H]+	Kushenol F*	Flavonoids	Other Flavonoids	34981-24-3	1	88570.5	98444.1	107064	135743	125277	211830	3.21497e+07	3.07952e+07	3.26681e+07	1.98857e+07	1.59921e+07	1.95412e+07	47070.7	35109.8	27966.7	1.01939e+07	1.08014e+07	1.03251e+07	-	-
Lssp210103	563.17	269.08	562.169	C27H30O13	[M+H]+	Kushenol O*	Flavonoids	Other Flavonoids	102390-91-0	1	275939	278868	260537	689797	804519	778733	2.8457e+07	3.25411e+07	3.24389e+07	2.7497e+07	2.63594e+07	2.83641e+07	1.10178e+07	1.05985e+07	1.06629e+07	1.7044e+07	1.66064e+07	1.64271e+07	-	-
Lssp210101	341.14	137.06	340.131	C20H20O5	[M+H]+	Kushenol S	Flavonoids	Other Flavonoids	254886-72-1	1	2.00386e+06	1.80626e+06	1.8386e+06	4.3666e+06	4.17314e+06	4.31728e+06	1.23773e+06	869789	1.50521e+06	254806	209153	198004	386199	211978	270292	1.31722e+06	1.43518e+06	1.33592e+06	-	-
Hmzp004605	463.13	301.08	462.116	C22H22O11	[M+H]+	Ladanetin-6-O-β-D-glucoside*	Flavonoids	Flavones	-	1	4.55105e+07	4.95162e+07	5.02639e+07	5.30377e+07	4.96992e+07	5.36258e+07	1.08817e+08	1.13932e+08	1.05259e+08	1.2958e+07	1.23921e+07	6.94395e+06	6.688e+06	9.06469e+06	1.04484e+07	3.51111e+07	3.45902e+07	3.60538e+07	-	-
pmn001471	405.083	285.06	406.09	C19H18O10	[M-H]-	Lancerin; 4-C-Glucosyl-1,3,7-Trihydroxyxanthone	Flavonoids	Other Flavonoids	81991-99-3	3	7256.22	7256.22	7256.22	7256.22	7256.22	7256.22	36281.1	36294.9	40452.1	113483	112087	104641	209756	167547	165608	91775.5	93262.2	104282	C10075	-
ZBN0149	493.098	331.047	494.106	C22H22O13	[M-H]-	Laricitrin-3-O-glucoside*	Flavonoids	Flavonols	39986-90-8	3	9909.91	9909.91	9909.91	9909.91	9909.91	9909.91	98028	49549.5	73954.1	128934	128490	107271	151471	152677	143176	85927.3	97546.3	118165	-	-
Labp009617	409.2	285.08	408.194	C25H28O5	[M+H]+	Leachianone E	Flavonoids	Flavanones	-	3	2631.7	2631.7	2631.7	13158.5	20009.8	21015.3	1.40566e+06	1.3288e+06	1.41871e+06	3.80598e+06	3.11694e+06	3.77327e+06	2631.7	2631.7	2631.7	1.08204e+06	1.08714e+06	1.10179e+06	-	-
mws4109	339.16	137.06	338.152	C21H22O4	[M+H]+	Licoagrocarpin	Flavonoids	Isoflavones	202815-29-0	3	426042	385200	396466	275647	297417	272215	200418	183540	191225	17940.8	25366.3	30871.3	20920.1	7470.84	16431	183976	200815	197701	-	-
MWSN0036	337.144	279.067	338.152	C21H22O4	[M-H]-	Licochalcone C	Flavonoids	Chalcones	144506-14-9	3	1.33156e+06	1.3273e+06	1.28956e+06	349155	354641	348516	233990	237141	237954	23562	19934.4	21795.2	8313.99	10142.2	7293	423130	421005	423734	-	-
MWSN0035	337.144	187.076	338.152	C21H22O4	[M-H]-	Licochalcone E	Flavonoids	Chalcones	864232-34-8	3	90943	89579.8	84206.4	132232	133439	129025	113305	114727	116515	6582.67	7233.32	9499.16	1316.53	1316.53	1316.53	87660.7	85733.2	92972.9	-	-
pmp000373	391.19	335.13	390.183	C25H26O4	[M+H]+	Licoflavone B	Flavonoids	Other Flavonoids	91433-17-9	2	37275.7	37275.7	37275.7	37275.7	37275.7	37275.7	186379	193582	197899	2.00309e+06	1.50542e+06	2.01872e+06	37275.7	37275.7	37275.7	494513	471791	505990	-	-
pmp000357	355.12	299.05	354.11	C20H18O6	[M+H]+	Licoisoflavanone*	Flavonoids	Other Flavonoids	66067-26-3	2	6.53304e+07	6.29076e+07	6.34526e+07	4.67327e+07	4.74302e+07	4.42015e+07	3.7098e+07	3.0716e+07	3.26374e+07	1.36077e+06	2.68001e+06	1.4672e+06	149199	70727.2	91096.3	3.0276e+07	2.98503e+07	3.054e+07	-	-
MWSHY0139	355.12	299.06	354.11	C20H18O6	[M+H]+	Licoisoflavone A*	Flavonoids	Other Flavonoids	66056-19-7	2	7.03787e+07	6.44631e+07	6.26409e+07	4.64307e+07	4.7754e+07	4.4781e+07	3.77627e+07	3.02566e+07	3.36795e+07	1.50358e+06	1.34932e+06	1.57434e+06	145529	67746.5	97406.2	3.05195e+07	3.10779e+07	3.03832e+07	C10486	-
pmn001390	351.09	241.04	352.095	C20H16O6	[M-H]-	Licoisoflavone B	Flavonoids	Isoflavones	66056-30-2	3	23705.9	21920.6	22953.2	9070.32	9807.31	8211.01	1380.28	1380.28	1380.28	1380.28	1380.28	1380.28	1380.28	1380.28	1380.28	7736.95	6901.42	7375.85	-	-
mws4068	425.23	369.13	424.225	C26H32O5	[M+H]+	Licoricidin	Flavonoids	Other Flavonoids	30508-27-1	3	229485	228644	206548	195420	230896	233145	86029.8	87077.1	92609.2	149035	71749.3	102777	37500.1	22203	67708.4	124711	152883	120991	C16986	-
Hmcp002399	509.13	347.07	508.122	C23H24O13	[M+H]+	Limocitrin-3-O-glucoside	Flavonoids	Flavonols	-	3	11640	11640	11640	11640	11640	11640	11640	11640	11640	301784	133217	277579	63952.5	77558	64543.7	58200.2	71014.2	68627.4	-	-
MWSHY0015	257.08	137.02	256.074	C15H12O4	[M+H]+	Liquiritigenin*	Flavonoids	Flavanones	578-86-9	2	430106	411977	495569	1.47719e+06	1.11754e+06	1.04175e+06	1.61665e+07	1.31106e+07	1.4051e+07	5.37351e+06	4.94641e+06	4.9689e+06	1.96393e+06	9.24057e+06	9.29523e+06	6.81648e+06	6.73758e+06	7.05009e+06	C09762	ko00941,ko00943,ko01100,ko01110
MWSHY0079	419.13	257.08	418.126	C21H22O9	[M+H]+	Liquiritigenin-4'-O-Glucoside (Liquiritin)	Flavonoids	Flavanones	551-15-5	3	509511	437814	317678	621962	566242	694907	1.52699e+07	1.35662e+07	1.3477e+07	1.25365e+07	1.28094e+07	1.36579e+07	1.59929e+07	1.49532e+07	1.46245e+07	8.87086e+06	9.15571e+06	9.12968e+06	C16989	-
Lmzn001961	437.11	311.08	438.116	C20H22O11	[M-H]-	Loquatoside	Flavonoids	Flavanones	74046-15-4	2	6193.37	6193.37	6193.37	42319.1	30966.8	45267.3	326731	241650	206096	156415	166821	180162	312159	313576	225878	166669	186559	181866	-	-
pme0088	285.04	151	286.048	C15H10O6	[M-H]-	Luteolin (5,7,3',4'-Tetrahydroxyflavone)	Flavonoids	Flavones	491-70-3	1	503440	568962	561769	1.68548e+06	1.79316e+06	1.81491e+06	28407.8	32897.3	32132.6	5681.57	5681.57	5681.57	5681.57	5681.57	5681.57	332398	352158	384240	C01514	ko00941,ko00944,ko01100,ko01110
MWS20147	449.11	287.06	448.101	C21H20O11	[M+H]+	Luteolin-3'-O-glucoside	Flavonoids	Flavones	5154-41-6	3	4.37394e+07	4.22688e+07	4.43618e+07	6.47604e+06	6.25367e+06	6.67536e+06	1.80616e+06	2.13438e+06	2.24346e+06	187872	199720	213371	579399	517668	664276	8.65875e+06	8.325e+06	7.9738e+06	-	-
Hmpp003270	449.11	287.05	448.101	C21H20O11	[M+H]+	Luteolin-4'-O-glucoside*	Flavonoids	Flavones	6920-38-3	2	4.46929e+07	4.36232e+07	4.68115e+07	6.49523e+06	6.05095e+06	6.51469e+06	1.25575e+06	3.75843e+06	1.23167e+06	105403	130206	158884	128678	58658.4	246462	7.89093e+06	7.6226e+06	7.04707e+06	-	-
pmp000238	581.15	383.07	580.143	C26H28O15	[M+H]+	Luteolin-6-C-arabinoside-7-O-glucoside	Flavonoids	Flavones	-	3	52642	10528.4	10528.4	78402	87689.3	78363.9	897017	783517	900893	973765	944803	1.03916e+06	352657	334365	314145	579554	568628	557343	-	-
MWSHY0016	449.11	299.06	448.101	C21H20O11	[M+H]+	Luteolin-6-C-glucoside (Isoorientin)*	Flavonoids	Flavones	4261-42-1	3	365048	259792	310284	1.28256e+06	1.22529e+06	1.14855e+06	5.6919e+06	5.46144e+06	5.78253e+06	1.208e+07	1.1932e+07	1.20404e+07	6.99336e+06	7.03822e+06	6.92653e+06	7.11229e+06	6.80063e+06	6.90939e+06	C01821	-
Lmnp002413	595.17	449.11	594.159	C27H30O15	[M+H]+	Luteolin-6-C-glucoside-7-O-rhamnoside*	Flavonoids	Flavones	-	3	5.15134e+06	5.17165e+06	6.28771e+06	657559	367287	360581	72116.2	72116.2	72116.2	72116.2	72116.2	72116.2	72116.2	72116.2	72116.2	1.05206e+06	1.11275e+06	1.22993e+06	-	-
Zmxp003107	611.16	287.06	610.153	C27H30O16	[M+H]+	Luteolin-7,3'-di-O-glucoside	Flavonoids	Flavones	52187-80-1	3	572138	483899	636584	377363	366075	364102	2.3213e+06	2.86534e+06	2.45049e+06	10222.2	51111.2	10222.2	496166	474226	451879	843442	901551	807051	-	-
Zmlp003063	741.23	433.12	740.216	C33H40O19	[M+H]+	Luteolin-7-O-(2''-O-rhamnosyl)rutinoside*	Flavonoids	Flavones	-	1	4.40165e+07	2.98751e+07	4.31225e+07	1.94368e+06	3.02981e+06	2.36968e+06	53699.5	33851	69036.5	140383	54745.5	129451	6770.2	6770.2	6770.2	6.90404e+06	9.46541e+06	1.46364e+07	-	-
pmb3014	641.15	285.3	642.159	C31H30O15	[M-H]-	Luteolin-7-O-(6''-eudesmyl)glucoside	Flavonoids	Flavones	-	3	56273.6	50179.7	41569.5	374449	361750	347367	695724	788830	799746	257904	233899	271890	503585	531702	513400	406443	409460	407268	-	-
pmp000587	535.11	287.05	534.101	C24H22O14	[M+H]+	Luteolin-7-O-(6''-malonyl)glucoside*	Flavonoids	Flavones	-	3	9.06884e+06	8.79628e+06	8.66023e+06	4.3991e+06	4.18481e+06	4.26259e+06	2.86241e+07	3.03954e+07	2.90278e+07	8.0835e+06	7.94014e+06	8.33854e+06	2.73853e+07	2.12529e+07	2.68904e+07	1.49453e+07	1.55069e+07	1.50268e+07	C10103	-
Hmqp003184	667.15	287.06	666.143	C29H30O18	[M+H]+	Luteolin-7-O-(6''-malonyl)glucoside-5-O-arabinoside	Flavonoids	Flavones	-	3	1.31772e+06	1.37782e+06	1.61383e+06	305355	408011	344357	57607.1	61893.6	45658	1170.99	1170.99	1170.99	33669.9	5854.96	18653.1	247631	223058	244260	-	-
pmb0578	655.17	207	654.159	C32H30O15	[M+H]+	Luteolin-7-O-(6''-sinapoyl)glucoside	Flavonoids	Flavones	-	3	140041	120646	152516	29962.8	36200.7	28835.2	172805	140265	161604	322571	281366	347019	5767.05	5767.05	5767.05	125813	144959	134438	-	-
Hmpp002612	611.16	287.05	610.153	C27H30O16	[M+H]+	Luteolin-7-O-gentiobioside	Flavonoids	Flavones	-	3	1.21788e+07	1.14445e+07	1.18554e+07	2.33017e+06	2.3235e+06	2.39547e+06	124829	136566	143213	3443.25	17216.3	3443.25	69535.6	84581.4	47216.1	446273	489001	458746	-	-
MWSHY0104	449.11	287.06	448.101	C21H20O11	[M+H]+	Luteolin-7-O-glucoside (Cynaroside)*	Flavonoids	Flavones	5373-11-5	1	3.56813e+07	4.60732e+07	4.91717e+07	5.44303e+06	5.39279e+06	4.50237e+06	1.48718e+07	2.26324e+07	2.03969e+07	4.29642e+06	3.95534e+06	3.70852e+06	8.66099e+06	6.73129e+06	8.66472e+06	1.27908e+07	1.35138e+07	1.37074e+07	C03951	ko00944
MWSHY0121	463.09	287.06	462.08	C21H18O12	[M+H]+	Luteolin-7-O-glucuronide	Flavonoids	Flavones	29741-10-4	3	157020	169263	140846	68581.1	42795	88474.6	61290.6	62201.9	57503	49737.4	46399.9	43534.6	22374.9	27355.9	49879.5	82895.7	64660.9	91160.6	C03515	ko00944
ZBN0138	607.13	285.041	608.138	C27H28O16	[M-H]-	Luteolin-7-O-glucuronide-5-O-rhamnoside	Flavonoids	Flavones	-	3	85525.3	91611.6	95267.6	32847.6	29663.7	22086.5	586.003	586.003	586.003	586.003	586.003	586.003	586.003	586.003	2930.02	39032.7	36650.6	22668.6	-	-
MWSHY0080	595.17	287.06	594.159	C27H30O15	[M+H]+	Luteolin-7-O-neohesperidoside (Lonicerin)*	Flavonoids	Flavones	25694-72-8	1	2.81972e+07	2.85941e+07	3.2458e+07	4.14936e+06	3.22854e+06	3.05342e+06	695066	693715	797514	72136.5	155553	39330.4	344974	198579	56523.8	5.32875e+06	5.66041e+06	8.52545e+06	C12630	ko00944
pmp000593	595.17	287.06	594.159	C27H30O15	[M+H]+	Luteolin-7-O-rutinoside*	Flavonoids	Flavones	3563-98-2	1	2.5871e+07	1.90573e+07	1.40836e+07	2.25362e+06	1.72312e+06	1.66593e+06	404880	385359	400003	110362	271863	206079	121431	135970	197491	4.02827e+06	5.4385e+06	4.71042e+06	-	-
mws1299	449.11	299.05	448.101	C21H20O11	[M+H]+	Luteolin-8-C-glucoside (Orientin)*	Flavonoids	Flavones	28608-75-5	3	590684	683186	709464	2.26547e+06	2.01492e+06	2.0051e+06	1.77286e+07	1.76631e+07	1.709e+07	3.73603e+07	3.48184e+07	3.71307e+07	2.22203e+07	2.34635e+07	2.2767e+07	2.19818e+07	2.20899e+07	2.33784e+07	C10114	-
mws1177	283.06	254.06	284.068	C16H12O5	[M-H]-	Maackiain	Flavonoids	Isoflavones	2035-15-6	2	264646	249152	251786	403221	386206	389858	57791.1	53249.9	62030.3	10650	10650	10650	10650	10650	10650	147957	151851	156633	C10502	ko00943
Lcsn003955	287.05	125.03	288.063	C15H12O6	[M-H]-	Maesopsin*	Flavonoids	Other Flavonoids	5989-16-2	3	85456.9	65349.5	67543	136673	123855	110464	104933	97848.1	115458	21361.4	20901.4	17593	27983.2	20494.5	29427.4	67805.2	61732.4	67043.7	-	-
Lazp004218	547.14	299.09	546.137	C26H26O13	[M+H]+	Malonyl Wistin*	Flavonoids	Isoflavones	-	1	3.91715e+07	4.03237e+07	3.90366e+07	2.68037e+07	2.85005e+07	2.90828e+07	8.11608e+07	8.04003e+07	8.48653e+07	7.85639e+06	7.55918e+06	7.62055e+06	3.47768e+07	3.56925e+07	3.53957e+07	3.96228e+07	3.94403e+07	4.08879e+07	-	-
Lajp004753	695.18	285.08	694.174	C31H34O18	[M+H]+	Malonyl hirsutissimiside C	Flavonoids	Isoflavones	-	1	1.43592e+06	1.22971e+06	1.37176e+06	6.96411e+06	6.20027e+06	5.64249e+06	2.01452e+07	1.75403e+07	1.71167e+07	108433	176656	109535	1.77807e+06	1.81882e+06	1.78055e+06	5.4482e+06	6.29153e+06	6.94996e+06	-	-
Labp005025	535.14	287.09	534.137	C25H26O13	[M+H]+	Malonyl isoSakuranin	Flavonoids	Flavanones	-	3	1.39975e+06	1.04998e+06	1.24259e+06	9.71402e+06	9.02651e+06	9.46705e+06	9.35029e+06	8.63761e+06	8.66102e+06	144723	152996	194290	1.33598e+06	1.21526e+06	1.34745e+06	4.20187e+06	4.36163e+06	4.30754e+06	-	-
Lasp006294	533.13	285.08	532.122	C25H24O13	[M+H]+	Malonyltrifolirhizin	Flavonoids	Other Flavonoids	-	1	445626	416075	437359	1.21087e+06	1.02988e+06	1.31207e+06	2.21801e+06	2.28046e+06	2.27436e+06	58168.9	47230.7	50719.6	275873	217887	283473	846410	854597	829255	-	-
Lmtn002997	493.1	331.05	494.106	C22H22O13	[M-H]-	Mearnsetin-3-O-glucoside*	Flavonoids	Flavones	-	3	6318.3	6318.3	6318.3	48986	47380.6	31591.5	53824.3	39703.1	126268	129320	128932	110118	167675	178656	152806	98488.6	112925	99772.2	-	-
mws0905	269.08	209.06	270.089	C16H14O4	[M-H]-	Medicarpin	Flavonoids	Isoflavones	32383-76-9	3	23002.8	22693.9	30040.7	34403.1	17135.3	20075.1	52422.2	48303.1	51411.7	3427.06	3427.06	3427.06	3427.06	3427.06	3427.06	22262.9	25910.2	25156.9	C10503	ko00943,ko01100,ko01110
Zbzp006804	519.15	271.1	518.142	C25H26O12	[M+H]+	Medicarpin 3-O-glucoside-6'-malonate*	Flavonoids	Other Flavonoids	-	2	5.82275e+06	4.27083e+06	5.30035e+06	1.41253e+07	1.3755e+07	1.32169e+07	6.40125e+07	5.64957e+07	6.20774e+07	3.66554e+07	3.84105e+07	3.97908e+07	1.03597e+08	1.01938e+08	1.02119e+08	4.98099e+07	4.88991e+07	5.14324e+07	C16224	ko00943
Lajp004824	433.15	271.1	432.142	C22H24O9	[M+H]+	Medicarpinglucoside	Flavonoids	Isoflavones	-	2	8.18618e+06	7.60255e+06	8.1606e+06	4.07609e+06	4.36111e+06	4.38552e+06	1.41509e+07	1.40704e+07	1.3602e+07	6.98989e+06	6.66915e+06	6.76725e+06	7.64947e+06	7.27947e+06	7.56661e+06	7.57908e+06	8.88112e+06	8.71306e+06	-	-
pmp000410	549.16	297.08	548.153	C26H28O13	[M+H]+	Mirificin	Flavonoids	Isoflavones	103654-50-8	1	294425	245950	217944	206955	188521	205572	7.33368e+06	7.85255e+06	8.0552e+06	1.23942e+07	1.29937e+07	1.3135e+07	1.09059e+07	1.00805e+07	1.18274e+07	8.08221e+06	8.73522e+06	8.38286e+06	-	-
Lmhp003658	577.15	329.1	576.148	C27H28O14	[M+H]+	Monohydroxy-trimethoxyflavone-O-(6''-malonyl)glucoside	Flavonoids	Flavones	-	3	1.0305e+06	927527	975340	1.11011e+06	1.17187e+06	938445	525027	892949	620641	105005	105005	105005	105005	105005	105005	668412	664286	679123	-	-
pme3514	301.04	151	302.043	C15H10O7	[M-H]-	Morin*	Flavonoids	Flavonols	480-16-0	3	39644.2	38987.5	52027	84843.3	80820.2	77908.8	5111.82	5111.82	5111.82	5111.82	5111.82	5111.82	5111.82	5111.82	5111.82	25559.1	36727.3	33119.6	C10105	-
Lmfn004065	433.08	300.03	434.085	C20H18O11	[M-H]-	Morin-3-O-arabinoside	Flavonoids	Flavonols	-	3	206224	234500	215889	44018.4	52124.7	43299.4	8040.93	8040.93	8040.93	8040.93	8040.93	8040.93	8040.93	8040.93	8040.93	40204.6	51545.6	49487.5	-	-
MWSHY0105	421.16	365.11	420.157	C25H24O6	[M+H]+	Morusin*	Flavonoids	Other Flavonoids	62596-29-6	1	14229.3	10339.2	5572.85	16037.1	21369.2	23191.1	810140	806088	899109	8.19396e+06	6.77315e+06	8.14362e+06	84900.7	50451.7	35662.7	2.45576e+06	2.34092e+06	2.37746e+06	C10106	-
Lmqn003210	297.07	254.07	298.084	C17H14O5	[M-H]-	Mosloflavone; 5-Hydroxy-6,7-Dimethoxyflavone	Flavonoids	Flavones	740-33-0	3	76991.9	32785	44721.7	68474.7	36065.1	69976.9	1.3503e+06	1.07852e+06	863315	6557	6557	6557	6557	6557	6557	314918	311334	317830	-	-
Zayp004426	617.11	471.06	616.106	C28H24O16	[M+H]+	Myricetin-3-(2''-galloyl)rhamnoside	Flavonoids	Flavonols	-	2	1.15325e+06	1.32955e+06	1.13695e+06	584170	485609	501567	621339	584394	552091	490517	436316	513650	625224	582845	475410	1.05167e+06	1.04663e+06	752512	-	-
Lmtp004126	567.1	319.04	566.091	C24H22O16	[M+H]+	Myricetin-3-O-(6''-malony)glucoside*	Flavonoids	Flavonols	-	3	391210	372439	256619	704140	451148	337660	246730	4991.41	4991.41	24957.1	46886.4	49982.5	4991.41	4991.41	4991.41	174860	205581	194307	-	-
Lmdp002969	481.1	319.06	480.09	C21H20O13	[M+H]+	Myricetin-3-O-galactoside*	Flavonoids	Flavonols	15648-86-9	3	1.91433e+07	1.19612e+07	1.16622e+07	2.04733e+07	3.61615e+07	2.74553e+07	2.00102e+06	1.95809e+06	2.87149e+06	242650	295319	243314	503095	279522	236104	8.50606e+06	7.2283e+06	6.21261e+06	-	-
Zmdp003457	627.16	319.05	626.148	C27H30O17	[M+H]+	Myricetin-3-O-galactoside-3'-O-rhamnoside	Flavonoids	Flavonols	-	3	70088.5	70323.3	111347	4977.45	4977.45	4977.45	4977.45	4977.45	4977.45	4977.45	4977.45	4977.45	4977.45	4977.45	4977.45	46891.5	28711.1	24887.2	-	-
Lmpp003465	481.1	319.04	480.09	C21H20O13	[M+H]+	Myricetin-3-O-β-D-glucoside*	Flavonoids	Flavonols	19833-12-6	3	1.51458e+07	9.88037e+06	1.3134e+07	1.63087e+07	2.42723e+07	2.30683e+07	2.0137e+06	2.13343e+06	4.04641e+06	317897	290993	302764	245109	369406	255967	6.94165e+06	6.4187e+06	6.17615e+06	-	-
pme0376	271.06	151	272.068	C15H12O5	[M-H]-	Naringenin (5,7,4'-Trihydroxyflavanone)*	Flavonoids	Flavanones	480-41-1	3	194438	185735	184797	273605	248616	314901	481909	452485	453057	251925	257032	272818	560974	636685	576074	322640	366275	370609	C00509	ko00941,ko00943,ko01100,ko01110
pme2960	273.08	153.02	272.068	C15H12O5	[M+H]+	Naringenin chalcone; 2',4,4',6'-Tetrahydroxychalcone	Flavonoids	Chalcones	73692-50-9	3	582783	539707	617861	715438	697572	808817	1.19785e+06	1.13617e+06	1.19191e+06	718076	647313	694624	1.15886e+06	1.13298e+06	1.09658e+06	900585	880536	869154	C06561	ko00941,ko01100,ko01110
HJN087	433.12	271.06	434.121	C21H22O10	[M-H]-	Naringenin-4'-O-glucoside*	Flavonoids	Flavanones	-	2	191006	211401	177406	140945	141151	166890	490676	516092	486483	931617	756772	779446	3.73201e+06	3.43239e+06	3.63519e+06	760123	752484	878691	-	-
Lmbn005454	285.077	119.049	286.084	C16H14O5	[M-H]-	Naringenin-5-methyl ether	Flavonoids	Flavones	61823-56-1	3	15180.3	14316.1	15049.1	18099.7	15803.1	27402.7	52942.9	46413.5	49175.9	2863.23	2863.23	2863.23	2863.23	2863.23	2863.23	16596.6	19391.3	15841.5	-	-
pma0724	435.13	285.08	434.121	C21H22O10	[M+H]+	Naringenin-6-C-Glucoside	Flavonoids	Flavanones	3682-03-9	3	32799.6	39950.6	30838.4	168229	191977	121868	783935	765124	763614	2.50071e+06	2.56093e+06	2.40567e+06	2.2419e+06	2.33241e+06	2.17443e+06	1.15878e+06	1.27828e+06	1.21081e+06	-	-
pma0791	521.13	273.08	520.122	C24H24O13	[M+H]+	Naringenin-7-O-(6''-malonyl)glucoside	Flavonoids	Flavanones	-	3	1.29673e+07	1.22221e+07	1.20619e+07	1.71205e+07	1.66966e+07	1.66995e+07	2.71788e+07	2.71139e+07	2.97268e+07	9.8538e+06	1.08441e+07	1.04279e+07	4.32559e+07	4.20722e+07	4.43892e+07	2.30714e+07	2.19915e+07	2.40716e+07	-	-
mws0046	579.17	271.06	580.179	C27H32O14	[M-H]-	Naringenin-7-O-Neohesperidoside(Naringin)	Flavonoids	Flavanones	10236-47-2	1	347621	268744	314410	804259	771254	881628	3.36133e+06	3.75906e+06	3.61041e+06	3.63935e+06	3.68904e+06	3.40027e+06	1.40581e+07	1.44559e+07	1.2214e+07	4.67163e+06	4.4937e+06	4.78481e+06	C09789	ko00941,ko01100
MWSHY0056	581.19	273.08	580.179	C27H32O14	[M+H]+	Naringenin-7-O-Rutinoside(Narirutin)	Flavonoids	Flavanones	14259-46-2	1	117722	95810.2	87307.5	79707.3	59335.4	54251.4	253434	298014	206874	138196	95790.2	100914	267034	194884	314000	173714	153569	139889	C09793	-
Lmzn001875	741.23	579.18	742.232	C33H42O19	[M-H]-	Naringenin-7-O-Rutinoside-4'-O-glucoside	Flavonoids	Flavanones	-	3	9389.04	46945.2	49814.6	81320.1	104456	109791	545862	1.81147e+06	1.78927e+06	391605	401745	359712	2.37499e+06	2.74406e+06	2.7682e+06	1.52015e+06	1.48493e+06	1.56729e+06	-	-
mws1179	433.11	271.07	434.121	C21H22O10	[M-H]-	Naringenin-7-O-glucoside (Prunin)*	Flavonoids	Flavanones	529-55-5	1	107884	136496	121566	62389.8	44569	172387	221573	228023	171979	254494	305010	329633	1.57358e+06	1.87588e+06	1.5972e+06	366565	376881	430904	C09099	ko00941,ko01100
MWSHY0154	323.13	255.07	322.12	C20H18O4	[M+H]+	Neobavaisoflavone	Flavonoids	Isoflavones	41060-15-5	1	321522	273577	317459	539144	592863	597635	3.32116e+07	3.38163e+07	3.68161e+07	206582	270561	314476	1.04856e+06	62967.6	111233	8.05115e+06	7.45567e+06	7.68663e+06	-	-
Hmmn004152	595.17	459.11	596.174	C27H32O15	[M-H]-	Neoeriocitrin	Flavonoids	Flavones	13241-32-2	3	1407.81	1407.81	1407.81	48529.1	56192.9	39938.4	33437.1	35914.4	43210.9	1407.81	1407.81	1407.81	7039.06	9294.28	10449.8	19837.4	18144.7	14748.7	C09805	-
mws4077	367.12	311.06	366.11	C21H18O6	[M+H]+	Neoglycyrol	Flavonoids	Other Flavonoids	23013-84-5	1	71469.7	71469.7	71469.7	71469.7	71469.7	71469.7	563552	443983	455880	1.09687e+06	940208	2.08218e+06	71469.7	71469.7	71469.7	357349	374562	362768	C16968	-
WaYn005089	447.13	285.08	448.137	C22H24O10	[M-H]-	Neosakuranin	Flavonoids	Flavanones	-	2	7.66039e+06	9.04486e+06	7.94492e+06	1.56922e+06	1.40699e+06	1.61489e+06	697896	787822	747995	162892	32578.3	32578.3	292735	277580	262330	1.60934e+06	1.6915e+06	2.70019e+06	-	-
pmp000003	317.07	302.04	316.058	C16H12O7	[M+H]+	Nepetin (5,7,3',4'-Tetrahydroxy-6-methoxyflavone)	Flavonoids	Flavones	520-11-6	3	23510.8	23510.8	23510.8	23510.8	23510.8	23510.8	527217	474752	487802	23510.8	23510.8	23510.8	23510.8	23510.8	23510.8	117554	129016	120942	-	-
mws0043	403.14	373.1	402.132	C21H22O8	[M+H]+	Nobiletin (5,6,7,8,3',4'-Hexamethoxyflavone)	Flavonoids	Flavones	478-01-3	3	24402.8	18039.1	21119.9	16082.9	16255.5	16589.2	29513.8	33359.3	51296.6	29556.1	24735.1	27115.2	12550.4	12830.6	23237.4	22110.8	21259.8	17392	C10112	-
Ybnn007052	285.04	285.04	286.048	C15H10O6	[M-H]-	Norartocarpetin*	Flavonoids	Flavones	520-30-9	1	640550	670443	689638	513072	402785	386203	529545	462297	449610	217180	258413	247301	853595	862475	828818	552893	613546	659377	-	-
Lacn005887	533.16	371.11	534.174	C26H30O12	[M-H]-	Noricariside	Flavonoids	Flavonols	-	3	41734.7	6814.68	6814.68	74827.7	74894.3	72080.9	161609	142587	151146	61390.1	53173.4	66787	34073.4	36204.6	43414.9	74818.6	78424.6	79607.6	-	-
Hmhp005228	271.05	123.01	270.053	C15H10O5	[M+H]+	Norwogonin*	Flavonoids	Flavones	4443-09-8	3	52215.8	52215.8	52215.8	52215.8	52215.8	52215.8	1.67941e+06	1.9673e+06	1.37507e+06	52215.8	52215.8	52215.8	52215.8	52215.8	52215.8	261079	307456	291576	C10113	-
pma0253	477.14	315.09	476.132	C23H24O11	[M+H]+	O-MethylChrysoeriol-5-O-glucoside	Flavonoids	Flavones	-	3	60822.8	38500.2	76117.2	238408	204464	263336	496126	493251	403671	7700.03	7700.03	7700.03	84349.4	75473	86319.7	217100	222228	187328	-	-
pma6218	419.13	383.1	418.126	C21H22O9	[M+H]+	O-MethylNaringenin-8-C-arabinoside	Flavonoids	Flavanones	-	3	63930.3	97473	45716.6	150656	214738	193454	366769	384129	322359	2.30164e+06	1.94365e+06	1.93654e+06	1.45259e+06	1.20641e+06	558610	761584	792212	918636	-	-
Lamp005061	563.14	315.09	562.132	C26H26O14	[M+H]+	Odoratin 7-malonyl glucoside	Flavonoids	Isoflavones	-	2	1.85257e+07	1.90066e+07	1.93352e+07	1.09283e+07	1.14235e+07	1.18868e+07	2.09985e+07	2.01615e+07	2.15141e+07	412210	862767	745243	3.44614e+06	3.0646e+06	3.28371e+06	1.06757e+07	1.03734e+07	1.1072e+07	-	-
Lazp004754	563.14	315.09	562.132	C26H26O14	[M+H]+	Odoratin malonyl glucoside*	Flavonoids	Isoflavones	-	2	6.63097e+06	6.31176e+06	6.76316e+06	8.20665e+06	7.984e+06	7.90855e+06	5.14992e+06	7.32201e+06	6.51171e+06	396829	426608	407470	1.88267e+06	2.02111e+06	1.73268e+06	3.81073e+06	3.87074e+06	3.83832e+06	-	-
Cmxp005429	289.07	153.02	288.063	C15H12O6	[M+H]+	Okanin	Flavonoids	Chalcones	484-76-4	3	78828.4	44047.4	60739.9	260173	226762	256756	704167	638001	506235	8809.47	8809.47	8809.47	8809.47	8809.47	8809.47	192823	173742	205176	C08724	-
Zmgp004436	509.13	347.08	508.122	C23H24O13	[M+H]+	Okanin-4'-(6''-O-acetyl)glucoside	Flavonoids	Chalcones	-	3	405338	387155	417588	407107	407399	452381	42182.1	87433.3	91891.8	49403.8	29805.3	38935.4	5961.06	38388.6	5961.06	55959.7	107894	75766.2	-	-
Cmxp004324	537.12	289.07	536.117	C24H24O14	[M+H]+	Okanin-4'-O-(6''-O-malonyl)glucoside	Flavonoids	Chalcones	-	3	264622	425321	355410	472044	415553	425525	1.71757e+06	1.34951e+06	781239	64262.6	72712	49554.9	109079	80153.4	48766.9	695950	341138	600432	-	-
Cmxp003531	613.18	289.07	612.169	C27H32O16	[M+H]+	Okanin-4'-O-gentiobioside	Flavonoids	Chalcones	-	3	349166	290161	327195	67761	53278.6	60683.8	2879.31	2879.31	2879.31	2879.31	2879.31	2879.31	2879.31	2879.31	2879.31	20534.5	24963.3	14396.5	-	-
Cmxp003975	451.12	289.07	450.116	C21H22O11	[M+H]+	Okanin-4'-O-glucoside(Marein)*	Flavonoids	Chalcones	535-96-6	3	3.18573e+06	3.04163e+06	2.9406e+06	2.11934e+06	2.11034e+06	2.2054e+06	2.19146e+06	1.95473e+06	1.85279e+06	1.22989e+06	1.29904e+06	1.11536e+06	834757	1.03268e+06	941860	1.73366e+06	1.79903e+06	1.85129e+06	-	-
Zmgp002917	613.17	289.07	612.169	C27H32O16	[M+H]+	Okanin-4'-O-glucosyl-O-glucoside	Flavonoids	Chalcones	-	3	207501	207538	198626	15881.8	15881.8	15881.8	317206	330977	421013	15881.8	15881.8	15881.8	96182.2	100013	82500.1	79409.2	102789	94693	-	-
Zbsp003928	757.2	449.11	756.19	C36H36O18	[M+H]+	Orientin-2''-O-(6'''-p-coumaroyl)-glucopyranoside	Flavonoids	Flavones	-	2	3.52208e+06	5.03294e+06	3.68641e+06	3.5766e+06	2.2494e+06	4.67279e+06	11682.1	19325	23864.9	1720.7	1720.7	1720.7	1720.7	8603.52	1720.7	440418	328742	337323	-	-
Lazn003443	595.16	449.11	594.159	C27H30O15	[M+H]+	Orientin-2''-O-rhamnoside*	Flavonoids	Flavones	-	3	5.15947e+06	6.01015e+06	6.06462e+06	698056	550823	684612	110165	110165	110165	110165	110165	110165	110165	110165	110165	1.08533e+06	1.28632e+06	992149	-	-
Zbjp003179	581.15	449.11	580.143	C26H28O15	[M+H]+	Orientin-7-O-arabinoside	Flavonoids	Flavones	-	3	111880	106705	141599	296763	313553	303449	5.79977e+06	5.95989e+06	6.54136e+06	6.07687e+06	5.88483e+06	6.41047e+06	2.10529e+06	2.56153e+06	2.11591e+06	4.09461e+06	3.70628e+06	3.90864e+06	-	-
Zbjp003056	611.16	449.11	610.153	C27H30O16	[M+H]+	Orientin-7-O-glucoside*	Flavonoids	Flavones	-	3	1.18722e+07	1.05728e+07	1.17817e+07	4.40903e+06	3.78445e+06	4.10713e+06	205709	158215	142648	75262.7	93769.7	96695.1	55846.6	111184	65029.3	568973	521029	537002	-	-
MWSHY0040	433.11	271.06	432.106	C21H20O10	[M+H]+	Oroxin A	Flavonoids	Flavones	57396-78-8	2	784809	740309	664496	1.26139e+06	1.38048e+06	1.36741e+06	2.49394e+07	2.44843e+07	2.33173e+07	1.80186e+07	1.80232e+07	2.06029e+07	1.80037e+07	1.88901e+07	1.78449e+07	8.08179e+06	7.43152e+06	1.54008e+07	-	-
MWSslk202	593.15	269.05	594.159	C27H30O15	[M-H]-	Oroxin B	Flavonoids	Flavones	114482-86-9	3	157304	106625	103687	207084	206868	215535	184497	119730	195852	94176.8	74096.8	87818.3	536025	305478	274589	212550	182677	193747	-	-
Laqp009139	405.17	283.06	404.162	C25H24O5	[M+H]+	Osajin	Flavonoids	Isoflavones	482-53-1	3	545.411	59316	2727.05	19645.2	19734.7	36934.2	653106	784769	862181	5.38708e+06	5.45025e+06	7.11848e+06	545.411	545.411	545.411	1.26104e+06	1.35729e+06	1.53081e+06	-	-
Lcyp000680	449.15	287.09	448.137	C22H24O10	[M+H]+	Padmakastin*	Flavonoids	Isoflavones	-	3	1.35917e+06	1.30048e+06	1.19962e+06	1.18146e+06	1.22381e+06	1.35774e+06	8.59202e+06	1.00442e+07	9.66581e+06	7.37312e+06	7.03014e+06	7.05477e+06	5.41884e+06	5.4096e+06	5.37574e+06	5.16481e+06	5.29184e+06	5.26069e+06	-	-
Lasp008295	391.19	267.07	390.183	C25H26O4	[M+H]+	Paratocarpin B*	Flavonoids	Chalcones	161099-57-6	1	17175.9	14714.2	10679.3	24451.9	17345.6	43851.2	4.91893e+06	4.57513e+06	4.99334e+06	4.04423e+07	3.42902e+07	4.1655e+07	29704.3	22932.6	17921.3	9.30971e+06	9.60822e+06	9.51345e+06	-	-
Hmgp001902	477.14	315.09	476.132	C23H24O11	[M+H]+	Pectolinarigenin-7-O-glucoside	Flavonoids	Flavones	-	1	9.78698e+06	8.46582e+06	8.56081e+06	7.14521e+06	6.93758e+06	6.78534e+06	1.26757e+07	1.59209e+07	1.29995e+07	1.10634e+06	1.0653e+06	816634	3.6799e+06	4.01507e+06	3.4861e+06	7.17506e+06	7.50023e+06	7.73732e+06	-	-
Hmzp003994	479.12	317.08	478.111	C22H22O12	[M+H]+	Pedaliin*	Flavonoids	Flavones	22860-72-6	3	18906.5	18906.5	18906.5	1.27233e+06	668602	556837	4.03374e+06	3.53573e+06	3.97804e+06	262495	107928	94532.5	420295	397312	380977	1.39939e+06	1.51984e+06	1.36362e+06	-	-
Zbhn006453	315.05	300.028	316.058	C16H12O7	[M-H]-	Pedalitin	Flavonoids	Flavones	22384-63-0	3	18135.3	3627.05	3627.05	96560	96331.4	129371	202355	209064	189917	3627.05	3627.05	3627.05	3627.05	3627.05	3627.05	87993.6	82016.8	43624.6	C10119	-
Zbsp002083	595.17	271.06	595.166	C27H31O15+	[M]+	Pelargonidin-3,5-O-diglucoside	Flavonoids	Anthocyanidins	-	3	1.13287e+06	1.70527e+06	964824	517367	481973	464832	1.38077e+07	1.45966e+07	1.46355e+07	5.8227e+06	5.78212e+06	5.70443e+06	2.1826e+07	2.22546e+07	2.1533e+07	9.89093e+06	9.73788e+06	9.88605e+06	C08725	ko00942
Zbsp002199	433.11	271.06	433.113	C21H21O10+	[M]+	Pelargonidin-3-O-glucoside	Flavonoids	Anthocyanidins	47684-27-5	3	406080	485012	389129	287245	123928	228231	6.68865e+06	5.9388e+06	5.8284e+06	2.13337e+06	2.15061e+06	2.2102e+06	6.20556e+06	8.00377e+06	7.7644e+06	3.5327e+06	3.74496e+06	3.00499e+06	C12137	ko00942,ko01100,ko01110
Hmmp002248	565.15	271.06	565.155	C26H29O14+	[M]+	Pelargonidin-3-O-glucoside-5-O-arabinoside	Flavonoids	Anthocyanidins	-	3	51975	51195.5	45385.6	167578	174770	187315	7.08937e+06	8.80562e+06	8.23097e+06	3.45825e+06	3.72533e+06	3.5064e+06	593405	545421	638389	2.57672e+06	2.38437e+06	2.59271e+06	-	-
Lclp000690	651.15	271.06	651.156	C29H31O17+	[M]+	Pelargonidin-O-malonylglucoside-O-xyloside	Flavonoids	Anthocyanidins	-	3	312333	488089	328692	351368	371901	472409	606956	777862	877115	47399.9	60804.5	92318.5	332669	230028	236752	243584	240097	148163	-	-
mws1454	477.14	315.09	478.147	C23H26O11	[M-H]-	Persicoside*	Flavonoids	Flavanones	28978-03-2	2	56699.7	73268.2	11658.2	2331.65	2331.65	2331.65	66303.5	93829.3	100912	148121	121379	129126	83787.8	120674	80850.1	139955	82106.5	110951	-	-
Lajp009634	353.14	151.04	352.131	C21H20O5	[M+H]+	Pervilline	Flavonoids	Other Flavonoids	-	3	346259	323987	321807	23684.7	22612.8	24487.6	13917.7	2241.38	2241.38	2241.38	12613.8	2241.38	11206.9	12318.1	13835.5	119822	115845	49338.9	-	-
Lacp007831	325.14	269.08	324.136	C20H20O4	[M+H]+	Phaseollidin*	Flavonoids	Other Flavonoids	37831-70-2	1	5.69752e+06	5.53479e+06	5.45688e+06	9.06214e+06	9.42223e+06	9.40872e+06	7.49296e+06	6.83515e+06	7.89229e+06	267027	258015	267089	10053	2969.31	2907.12	5.39329e+06	5.89628e+06	5.64282e+06	C05230	-
pmp000531	519.19	357.13	518.179	C26H30O11	[M+H]+	Phellamurin	Flavonoids	Flavanonols	52589-11-4	3	200602	265759	155340	379815	305330	342247	237083	263760	189513	29690.9	29690.9	29690.9	162736	168417	148455	222607	188285	199485	C09808	-
Lacn004858	535.18	373.13	536.189	C26H32O12	[M-H]-	Phellavin	Flavonoids	Flavanonols	-	3	6157.85	6157.85	6157.85	93008.6	90433.7	95380.5	157300	136524	131579	30789.2	62963.5	39764.5	109308	62747.5	99015.4	59417.5	74931	78786.7	-	-
pme1201	273.08	167.03	274.084	C15H14O5	[M-H]-	Phloretin	Flavonoids	Chalcones	60-82-2	1	8268.29	7440.28	8368.81	5.59422e+06	5.32827e+06	5.35286e+06	70799	85921.5	81585.8	1488.06	1488.06	1488.06	1488.06	1488.06	1488.06	930860	999005	1.09039e+06	C00774	ko00941,ko01100,ko01110
Zbpn004570	581.19	273.08	582.195	C27H34O14	[M-H]-	Phloretin-2'-O-(6''-O-rhamnoside)glucoside	Flavonoids	Chalcones	-	2	28366.3	22751.3	14455.2	6.04525e+06	5.81856e+06	6.09196e+06	791004	692626	686629	227987	228917	242221	405065	386513	349074	991297	1.00477e+06	1.05916e+06	-	-
Zbpn005001	567.17	273.08	568.179	C26H32O14	[M-H]-	Phloretin-2'-O-(6''-O-xylosyl)glucoside	Flavonoids	Chalcones	-	1	139947	94698.7	82666.1	1.90484e+07	1.93869e+07	1.74163e+07	1.80593e+06	1.52417e+06	1.80502e+06	162400	84331	57693	110732	115930	109931	2.51787e+06	2.66769e+06	2.4328e+06	-	-
mws2118	435.13	167.04	436.137	C21H24O10	[M-H]-	Phloretin-2'-O-glucoside (Phlorizin)	Flavonoids	Chalcones	60-81-1	1	56453.1	49871.5	45051.2	8.04504e+06	7.94263e+06	8.33365e+06	107168	139991	104932	64751.8	71040.4	62089.5	47711.8	51069.9	53780	1.25417e+06	1.22163e+06	1.25468e+06	C01604	ko00941,ko01110
Zbpn005555	435.13	273.08	436.137	C21H24O10	[M-H]-	Phloretin-4'-O-glucoside (Trilobatin)*	Flavonoids	Chalcones	4192-90-9	1	87830	61782.6	98753.1	1.12677e+07	1.08704e+07	1.13738e+07	193581	207928	197472	70844.8	142171	78836	56286.4	54657.2	62442.6	1.73624e+06	1.76846e+06	1.73323e+06	-	-
MWSHY0124	257.08	153.02	256.074	C15H12O4	[M+H]+	Pinocembrin (Dihydrochrysin)	Flavonoids	Flavanones	480-39-7	3	40829.7	34276.5	27830.6	15828.6	11071.8	14975	28420.7	24563.4	24877.9	22492	24304.7	24311.5	28386.7	16473.8	29191	21100.7	19241	13731.6	C09827	ko00941
Zmhn001934	417.12	255.07	418.126	C21H22O9	[M-H]-	Polygonimitin B	Flavonoids	Other Flavonoids	-	1	173357	173169	223918	203630	255990	197426	2.14047e+06	1.6562e+06	1.68831e+06	3.8732e+06	3.95549e+06	3.96875e+06	1.58207e+07	1.54662e+07	1.56362e+07	4.44002e+06	4.41819e+06	4.03441e+06	C17809	-
Lmmp002795	463.12	301.07	462.116	C22H22O11	[M+H]+	Pratensein-7-O-glucoside	Flavonoids	Isoflavones	36191-03-4	2	103129	103129	103129	744186	636552	732715	563013	866990	515644	1.20518e+06	1.29645e+06	1.27194e+06	103129	103129	103129	607899	982107	723413	-	-
pme0436	577.14	407.08	578.142	C30H26O12	[M-H]-	Procyanidin B3	Tannins	Proanthocyanidins	23567-23-9	3	11420.6	8254.46	10815.7	22422.2	22301	29166.3	62766.2	49846	71530.2	1650.89	1650.89	1650.89	1650.89	1650.89	1650.89	10462.8	22147	19832.9	-	-
Wbtp006052	287.06	287.06	286.048	C15H10O6	[M+H]+	Protoapigenone	Flavonoids	Other Flavonoids	-	3	2.15382e+07	2.59079e+07	2.49153e+07	3.93718e+07	4.01687e+07	4.18908e+07	2.74877e+06	2.49217e+06	2.13887e+06	415880	426867	513025	694874	629850	707298	8.60376e+06	8.76508e+06	8.59355e+06	-	-
Wbtn007469	299.06	284.03	300.063	C16H12O6	[M-H]-	Protogenkwanone*	Flavonoids	Other Flavonoids	-	1	2.00039e+06	2.25952e+06	2.20404e+06	2.22764e+06	2.20364e+06	2.67336e+06	1.5129e+06	1.46707e+06	1.52769e+06	183042	222714	213025	1.25584e+06	1.85894e+06	1.86432e+06	3.41364e+06	1.61126e+06	1.51723e+06	-	-
mws0918	283.06	268.04	284.068	C16H12O5	[M-H]-	Prunetin (5,4'-Dihydroxy-7-methoxyisoflavone)*	Flavonoids	Isoflavones	552-59-0	2	955838	1.0011e+06	996982	7.11617e+06	6.65706e+06	7.10938e+06	1.19457e+07	1.218e+07	1.24497e+07	5.98116e+06	6.15812e+06	6.20144e+06	8.72167e+06	9.25401e+06	9.3488e+06	6.6687e+06	6.87853e+06	7.23199e+06	C10521	ko00943
Lcyp000677	447.13	285.08	446.121	C22H22O10	[M+H]+	Prunetin-4'-O-glucoside(Prunitrin)*	Flavonoids	Isoflavones	154-36-9	1	2.14614e+07	1.42055e+07	1.65869e+07	1.16806e+08	1.13141e+08	1.14366e+08	1.33669e+08	1.41025e+08	1.38079e+08	3.95161e+06	2.82224e+06	2.24305e+06	2.80623e+07	2.50648e+07	2.91747e+07	5.8554e+07	5.88735e+07	5.95728e+07	-	-
Lmyp006086	447.13	285.07	446.121	C22H22O10	[M+H]+	Prunetin-5-O-glucoside*	Flavonoids	Isoflavones	-	1	717074	821058	793726	2.50594e+06	2.49287e+06	2.6846e+06	2.46173e+07	2.79579e+07	2.85516e+07	1.49389e+07	1.57678e+07	1.55016e+07	4.12143e+07	4.26318e+07	4.13173e+07	2.01531e+07	1.87968e+07	1.91346e+07	-	-
Zmgp006231	283.06	225.05	282.053	C16H10O5	[M+H]+	Pseudobaptigenin	Flavonoids	Isoflavones	90-29-9	1	2.6326e+06	2.45311e+06	2.51644e+06	3.64993e+06	3.17206e+06	3.74024e+06	5.00774e+06	4.93797e+06	5.80375e+06	112545	120183	124636	90573.6	73405.4	71481.6	2.36462e+06	2.31689e+06	2.41375e+06	C10522	ko00943,ko01110
Lajp005066	591.17	283.06	590.164	C28H30O14	[M+H]+	Pseudobaptigenin glucosyl rhamnoside	Flavonoids	Isoflavones	-	3	79019.9	35740	53056.6	95023.5	63433.4	70767.5	1.77922e+06	1.7994e+06	1.49319e+06	110344	69411.7	95049.7	44302.6	37861.9	16238.4	474379	492204	484489	-	-
Ladp005720	445.11	283.06	444.105	C22H20O10	[M+H]+	Pseudoboptigen glucoside	Flavonoids	Isoflavones	-	1	1.7859e+06	1.81899e+06	1.78573e+06	4.3887e+06	4.66755e+06	4.61079e+06	4.00679e+07	4.00899e+07	4.18251e+07	1.86975e+06	1.72816e+06	1.82849e+06	328535	375779	405379	1.15768e+07	1.11414e+07	8.87479e+06	-	-
pmp001223	339.12	267.07	338.115	C20H18O5	[M+H]+	Psoralenol	Flavonoids	Isoflavones	70522-30-4	3	114689	104682	86448.2	98941.3	98129.4	77460.5	351926	338549	672795	15492.1	15492.1	15492.1	15492.1	15492.1	15492.1	227803	126347	218403	-	-
Lmsn003588	297.08	282.05	298.084	C17H14O5	[M-H]-	Pterocarpine	Flavonoids	Isoflavones	524-97-0	2	467630	398153	354268	2.57277e+06	2.31377e+06	2.3077e+06	1.52278e+07	1.26721e+07	1.28977e+07	149886	162646	177613	1.39292e+06	1.30089e+06	1.37806e+06	3.81845e+06	4.06277e+06	3.93162e+06	-	-
MWSHY0076	417.12	297.07	416.111	C21H20O9	[M+H]+	Puerarin (7,4'-Dihydroxy-8-C-glucosylisoflavone)	Flavonoids	Isoflavones	3681-99-0	1	1.0861e+06	1.02823e+06	1.13299e+06	1.4572e+06	1.25273e+06	1.29835e+06	1.711e+07	1.74612e+07	1.81399e+07	3.7754e+07	3.66922e+07	3.79118e+07	3.26394e+07	3.35003e+07	3.42868e+07	2.68373e+07	2.86204e+07	2.57294e+07	C10524	-
pmp000414	579.17	297.08	578.164	C27H30O14	[M+H]+	Puerarin-4'-O-glucoside	Flavonoids	Isoflavones	117047-08-2	1	498597	420364	444685	514576	510111	496168	2.90384e+07	2.74646e+07	2.73594e+07	6.08852e+07	5.64809e+07	5.83444e+07	8.19495e+07	7.77485e+07	8.06478e+07	3.70419e+07	3.61839e+07	3.67098e+07	-	-
Lagp009061	337.11	281.04	336.1	C20H16O5	[M+H]+	Puerarone	Flavonoids	Flavones	-	2	1.44779e+07	1.05282e+07	1.00696e+07	2.29253e+07	2.46005e+07	1.88919e+07	3.67265e+07	3.28824e+07	3.4693e+07	1.74473e+07	1.43168e+07	1.76145e+07	179825	82963.6	79079.6	1.84114e+07	1.81928e+07	1.80654e+07	-	-
Lmfp003403	481.1	319.05	480.09	C21H20O13	[M+H]+	Quercetagetin-7-O-glucoside(Quercetagitrin)*	Flavonoids	Flavonols	548-75-4	3	1.29204e+07	1.04324e+07	1.45648e+07	2.34672e+07	2.40737e+07	3.05958e+07	2.95068e+06	1.82781e+06	2.72712e+06	238873	325998	218692	344303	309880	243531	5.37681e+06	4.60078e+06	5.91584e+06	-	-
MWSN0023	301.04	151.008	302.043	C15H10O7	[M-H]-	Quercetin*	Flavonoids	Flavonols	117-39-5	3	39572.5	46757.4	41664.6	74172.5	81501.1	70804.2	32058.8	5356.2	5356.2	5356.2	5356.2	5356.2	5356.2	5356.2	5356.2	26781	32340.3	32777.2	C00389	ko00941,ko00944,ko01100,ko01110
ZBN0061	329.066	314.06	330.074	C17H14O7	[M-H]-	Quercetin-3',4'-dimethyl ether*	Flavonoids	Flavonols	3306-29-4	3	6092.58	6092.58	6092.58	49591	48545.8	30462.9	156876	107876	114133	6092.58	6092.58	6092.58	6092.58	6092.58	6092.58	48043	43710.9	43951.1	-	-
Zmcp002666	627.14	303.05	626.148	C27H30O17	[M+H]+	Quercetin-3,7-Di-O-glucoside*	Flavonoids	Flavonols	6892-74-6	2	1.92262e+06	1.7505e+06	1.99261e+06	1.01913e+06	1.01163e+06	1.10915e+06	221091	313570	208055	1324.74	1324.74	1324.74	16288.4	6623.71	24528.2	333276	292834	285107	-	-
HJAP127	757.22	303.05	756.211	C33H40O20	[M+H]+	Quercetin-3-O-(2''-O-Rhamnosyl)rutinoside	Flavonoids	Flavonols	55696-57-6	1	8.85572e+06	4.65002e+06	5.52095e+06	2.71597e+06	1.93964e+06	2.55921e+06	66859.7	66859.7	66859.7	66859.7	66859.7	66859.7	66859.7	66859.7	66859.7	334299	551519	362803	-	-
pmn001644	519.08	300	520.085	C23H20O14	[M-H]-	Quercetin-3-O-(2''-O-acetyl)glucuronide	Flavonoids	Flavonols	-	3	34396.1	34396.1	34396.1	34396.1	34396.1	34396.1	763099	1.02351e+06	935239	34396.1	34396.1	34396.1	34396.1	34396.1	34396.1	171980	196933	217382	-	-
MWSHY0142	617.11	315.07	616.106	C28H24O16	[M+H]+	Quercetin-3-O-(2''-O-galloyl)galactoside	Flavonoids	Flavonols	53209-27-1	3	100699	97428.8	69628.6	58643.8	27994.7	26888.2	9812.14	795.421	795.421	795.421	795.421	3977.11	795.421	795.421	795.421	31651.1	23817.1	37995.9	-	-
Lmbp002336	611.16	303.05	610.153	C27H30O16	[M+H]+	Quercetin-3-O-(2''-O-rhamnosyl)galactoside*	Flavonoids	Flavonols	-	2	2.09695e+07	1.04001e+07	1.55207e+07	8.03916e+06	9.69727e+06	1.44522e+07	665.597	31728.9	665.597	665.597	665.597	665.597	665.597	3327.98	665.597	1.14008e+06	1.15083e+06	1.11431e+06	-	-
Lmmp003091	611.16	303.05	610.153	C27H30O16	[M+H]+	Quercetin-3-O-(4''-O-glucosyl)rhamnoside	Flavonoids	Flavonols	59262-54-3	1	6.12536e+07	3.86111e+07	5.73521e+07	1.08127e+07	1.63819e+07	2.22369e+07	109361	70215.8	115729	24782.7	10356.3	5646.73	1129.35	1129.35	21981	1.33648e+07	8.10488e+06	1.87741e+07	C17563	-
Hmlp003068	627.15	303.05	626.148	C27H30O17	[M+H]+	Quercetin-3-O-(4''-glucosyl)glucoside; Meratin*	Flavonoids	Flavonols	27215-04-9	2	2.20542e+06	1.64241e+06	2.2452e+06	1.01026e+06	1.06625e+06	1.22031e+06	245860	272441	259490	2332.7	2332.7	2332.7	32527.9	16926.7	11663.5	265630	295335	296479	-	-
Hmln002199	505.1	300.03	506.106	C23H22O13	[M-H]-	Quercetin-3-O-(6''-O-acetyl)galactoside	Flavonoids	Flavonols	-	3	86407.2	84122.6	94558.5	103513	76677.6	85335.8	109736	97935.8	101670	21604.7	15028.3	18684.9	34999.5	29975.9	26470.1	66168.4	61369.3	51943.6	-	-
ZBN0073	505.098	300.025	506.106	C23H22O13	[M-H]-	Quercetin-3-O-(6''-O-acetyl)glucoside	Flavonoids	Flavonols	-	3	95425.2	84214.8	100556	86931.2	78179.7	80059.9	117361	95234.1	109678	19130.8	23944.4	19181.2	30775.9	32143.3	28277.7	78828.9	59717.9	58741.8	-	-
Zmsp002938	773.22	303.05	772.206	C33H40O21	[M+H]+	Quercetin-3-O-(6''-O-rhamnosyl)glucoside-7-O-glucoside*	Flavonoids	Flavonols	-	1	438757	406728	285519	181011	161164	121060	7841.37	7841.37	7841.37	7841.37	7841.37	7841.37	7841.37	7841.37	7841.37	39206.8	56104.8	54842.5	-	-
ZBN0155	757.183	301.04	758.191	C32H38O21	[M-H]-	Quercetin-3-O-Sambubioside-5-O-Glucoside	Flavonoids	Flavonols	-	3	136117	142083	112353	45157.8	39432	43830.1	7886.4	7886.4	7886.4	7886.4	7886.4	7886.4	7886.4	7886.4	7886.4	53827.9	59406.2	46886.3	-	-
Lmfp002421	773.21	303.05	772.206	C33H40O21	[M+H]+	Quercetin-3-O-[rhamnosyl(1→2)glucosyl]-5-O-glucoside*	Flavonoids	Flavonols	-	1	275048	278068	266028	122296	206704	171303	4693.69	4693.69	4693.69	4693.69	4693.69	4693.69	4693.69	4693.69	4693.69	23468.4	44844.3	53323.3	-	-
Lmdp003286	465.1	303.06	464.096	C21H20O12	[M+H]+	Quercetin-3-O-alloside; Isohyperoside*	Flavonoids	Flavonols	35589-21-0	2	7.10091e+07	5.7488e+07	7.15727e+07	2.10526e+07	2.79923e+07	2.13321e+07	927915	566676	510455	6871.34	6871.34	40705.5	62798.2	34356.7	44839.7	2.00696e+07	1.56597e+07	2.39416e+07	-	-
mws4183	433.08	300.03	434.085	C20H18O11	[M-H]-	Quercetin-3-O-arabinoside	Flavonoids	Flavonols	22255-13-6	3	220815	242551	254057	42157.4	42196.3	48248.5	7700.65	7700.65	7700.65	7700.65	7700.65	7700.65	7700.65	7700.65	7700.65	40202.8	38503.3	53819.4	-	-
MWSHY0046	465.1	303.05	464.096	C21H20O12	[M+H]+	Quercetin-3-O-glucoside (Isoquercitrin)*	Flavonoids	Flavonols	482-35-9	2	9.81381e+07	5.37184e+07	5.31583e+07	2.23822e+07	2.95395e+07	2.4185e+07	618280	652235	558747	20207.6	46563.6	30226.8	20505.2	55251.5	37077.6	1.77529e+07	1.65242e+07	2.84618e+07	C05623	ko00944,ko01100,ko01110
Lmsp004166	611.16	303.05	610.153	C27H30O16	[M+H]+	Quercetin-3-O-glucoside-7-O-rhamnoside*	Flavonoids	Flavonols	-	1	7.40479e+07	7.29964e+07	5.00064e+07	1.96615e+07	1.37109e+07	1.45685e+07	147842	102388	158890	790.105	790.105	790.105	3950.52	11202.7	42246.2	1.70617e+07	1.68076e+07	1.54067e+07	-	-
Lmjp002461	611.16	303.05	610.153	C27H30O16	[M+H]+	Quercetin-3-O-neohesperidoside*	Flavonoids	Flavonols	29662-79-1	1	7.3104e+07	4.92452e+07	5.86573e+07	1.71913e+07	1.66079e+07	1.53365e+07	3016.57	3016.57	3016.57	3016.57	3016.57	3016.57	3016.57	15082.8	3016.57	1.10013e+07	1.49093e+07	2.11586e+07	-	-
pmn001583	609.15	300.03	610.153	C27H30O16	[M-H]-	Quercetin-3-O-robinobioside	Flavonoids	Flavonols	52525-35-6	3	4.43801e+06	4.25512e+06	4.34233e+06	1.39635e+06	1.47609e+06	1.38661e+06	68803.4	59651	51726.5	17186	17125.1	16249	12504.4	12741.4	14121.1	1.43672e+06	1.43252e+06	1.22958e+06	-	-
mws0059	609.15	301.04	610.153	C27H30O16	[M-H]-	Quercetin-3-O-rutinoside (Rutin)	Flavonoids	Flavonols	153-18-4	3	3.93688e+06	3.96342e+06	4.07058e+06	1.28455e+06	1.38724e+06	1.44445e+06	1996.06	1996.06	1996.06	14009.5	9980.31	14685.1	1996.06	1996.06	1996.06	1.44966e+06	1.40553e+06	1.31142e+06	C05625	ko00944,ko01100,ko01110
Lnrp102163	757.21	303.05	756.211	C33H40O20	[M+H]+	Quercetin-3-O-rutinoside-7-O-rhamnoside	Flavonoids	Flavonols	-	2	219184	238395	309963	33063.3	21857.6	29987.5	7478.22	908.561	908.561	4542.8	908.561	908.561	908.561	908.561	908.561	62262.7	78939.6	46138.4	-	-
Zmgp002857	757.22	303.05	756.211	C33H40O20	[M+H]+	Quercetin-3-O-α-rhamnosyl (1→2)-[α-rhamnosyl (1→6)]-β-glucoside	Flavonoids	Flavonols	-	1	5.74747e+06	5.73906e+06	7.07718e+06	2.24513e+06	2.13999e+06	3.07184e+06	54396.5	54396.5	54396.5	54396.5	54396.5	54396.5	54396.5	54396.5	54396.5	271982	439955	295929	-	-
mws0856	463.09	301.04	464.096	C21H20O12	[M-H]-	Quercetin-4'-O-glucoside (Spiraeoside)	Flavonoids	Flavonols	20229-56-5	1	2.01334e+06	2.45327e+06	2.39053e+06	481191	500279	425842	833596	754813	898065	85168.5	85168.5	85168.5	85168.5	85168.5	85168.5	503831	514394	578513	-	-
Lmfn003760	477.07	301.04	478.075	C21H18O13	[M-H]-	Quercetin-4'-O-glucuronide*	Flavonoids	Flavonols	201463-36-7	3	20752.9	16264.9	20850.8	61347.5	81054.9	58273	1960.98	1960.98	1960.98	9804.9	10163.3	10175.9	1960.98	1960.98	1960.98	36345	20082.3	27185.4	-	-
Hmcp005575	627.15	303.05	626.148	C27H30O17	[M+H]+	Quercetin-5,4'-di-O-glucoside	Flavonoids	Flavonols	-	3	3884.53	3884.53	3884.53	231950	270824	241837	3884.53	3884.53	3884.53	3884.53	3884.53	3884.53	19422.6	3884.53	3884.53	51428.6	42966.1	50330.9	-	-
ZBN0137	477.067	301.04	478.075	C21H18O13	[M-H]-	Quercetin-5-O-glucuronide*	Flavonoids	Flavonols	-	3	16886.6	24308.2	29825.7	65725.4	75862.8	75315.9	22569.3	21287.1	24314.1	9330.79	19683.2	12079.6	14752	9135.48	15985.9	20093.3	33209.4	21215.3	-	-
Smgp004575	465.1	303.05	464.096	C21H20O12	[M+H]+	Quercetin-5-O-β-D-glucoside*	Flavonoids	Flavonols	-	2	6.58329e+07	7.1016e+07	9.10927e+07	2.49375e+07	2.25371e+07	3.31089e+07	664483	529461	796173	93015.2	96460	45813.9	9162.78	65775.6	9162.78	2.52262e+07	1.69815e+07	1.68288e+07	-	-
Lmmp002995	713.15	303.06	712.149	C30H32O20	[M+H]+	Quercetin-7-O-(2''-malonyl)glucosyl-5-O-glucoside	Flavonoids	Flavonols	-	3	26123.6	76597.9	63064.4	58860.9	56838.6	78207.7	49617	40514.4	42039.7	3075.33	3075.33	3075.33	3075.33	3075.33	3075.33	15376.7	28439.1	28577.6	-	-
pmp000589	551.1	303.05	550.096	C24H22O15	[M+H]+	Quercetin-7-O-(6''-malonyl)glucoside	Flavonoids	Flavonols	98767-37-4	3	215977	208904	225860	431817	349270	347582	419370	348625	289712	35385.1	7077.02	7077.02	93465.2	80497.1	77622.4	221857	104438	185412	-	-
mws1329	463.09	301.04	464.096	C21H20O12	[M-H]-	Quercetin-7-O-glucoside	Flavonoids	Flavonols	491-50-9	1	1.96435e+06	2.26359e+06	2.27076e+06	461022	430569	403206	796342	832677	897108	6277.11	6277.11	6277.11	31385.6	6277.11	6277.11	533792	510558	536219	C12639	-
Zbsp004301	611.16	303.05	610.153	C27H30O16	[M+H]+	Quercetin-7-O-rutinoside*	Flavonoids	Flavonols	147714-62-3	1	6.61911e+07	4.67115e+07	5.00866e+07	1.96293e+07	1.8147e+07	2.39189e+07	165039	155304	94699.2	1114.36	1114.36	10949.7	15176.2	13943.9	5571.78	1.00164e+07	1.88623e+07	1.75804e+07	-	-
HJAP119	771.22	317.06	770.227	C34H42O20	[M+H]+	Rhamnetin-3-O-Rutinoside-5-O-rhamnoside*	Flavonoids	Flavonols	-	3	295764	230980	240243	71963.8	49756.8	90383.2	7146.77	7146.77	7146.77	7146.77	7146.77	7146.77	7146.77	7146.77	7146.77	37402.4	60267.7	35733.9	-	-
mws0988	315.05	165.04	316.058	C16H12O7	[M-H]-	Rhamnetin; 3,5,3',4'-Tetrahydroxy-7-Methoxyflavone	Flavonoids	Flavonols	90-19-7	3	5614.09	5614.09	5614.09	5614.09	5614.09	5614.09	143717	127818	125637	5614.09	5614.09	5614.09	5614.09	5614.09	5614.09	31806.9	28895.5	28070.4	C10176	-
Ladp010006	421.16	365.1	420.157	C25H24O6	[M+H]+	Rhynedulin B*	Flavonoids	Isoflavones	-	1	12869.6	9903.26	5230.16	17892.1	17448.6	29752.3	818455	841210	872775	8.27837e+06	6.82472e+06	8.0537e+06	79035.7	49687.3	32083.5	2.55406e+06	2.34631e+06	2.38341e+06	-	-
MWSslk148	611.16	303.06	664.185	C27H36O19	[M-3H2O+H]+	Rutin Trihydrate	Flavonoids	Flavanols	207671-50-9	3	4.90399e+07	7.89068e+07	8.63236e+07	2.93085e+07	1.41496e+07	1.70898e+07	101482	67290.3	116554	3799.82	3799.82	18999.1	21322	3799.82	3799.82	1.45043e+07	3.08809e+07	1.36961e+07	-	-
pmp000235	527.15	331.08	526.148	C27H26O11	[M+H]+	Salcolin B	Flavonoids	Flavones	-	3	243104	226279	225883	71979.3	84262.8	85111.4	85641	95315.6	40745.9	33577.8	33562.5	82218.1	90418.7	43333.3	97466.5	118921	142072	123243	-	-
pmp000824	423.18	299.13	422.173	C25H26O6	[M+H]+	Sanggenol L*	Flavonoids	Other Flavonoids	329319-20-2	1	65486.9	80050.8	80111.8	142136	115846	217338	3.73185e+07	3.70858e+07	3.89857e+07	1.92497e+07	1.61156e+07	1.9023e+07	51426	31151.3	25066.1	1.13902e+07	1.23362e+07	1.17579e+07	-	-
Labp008373	287.13	123.05	286.12	C17H18O4	[M+H]+	Sativan	Flavonoids	Other Flavonoids	71831-00-0	1	3.10449e+06	2.9186e+06	3.14574e+06	1.63997e+06	1.51178e+06	1.52954e+06	9.88097e+06	6.9179e+06	6.07383e+06	302357	302357	302357	302357	302357	302357	2.5356e+06	2.42898e+06	2.50433e+06	-	-
mws1660	565.16	529.13	564.148	C26H28O14	[M+H]+	Schaftoside	Flavonoids	Flavones	51938-32-0	3	8656.2	8656.2	8656.2	51150.7	50458.9	43281	170658	216448	189718	428275	437916	359126	584298	625770	248179	304840	366237	347389	C10181	-
MWSslk200	287.06	123.01	286.048	C15H10O6	[M+H]+	Scutellarein (5,6,7,4'-Tetrahydroxyflavone)	Flavonoids	Flavones	529-53-3	3	19707.2	19707.2	19707.2	98535.9	124778	108250	799351	799144	772352	19707.2	19707.2	19707.2	19707.2	19707.2	19707.2	243847	327648	277526	C10184	-
Lmdp006732	301.07	258.05	300.063	C16H12O6	[M+H]+	Scutellarein-4'-methyl ether (5,6,7-Trihydroxy-4'-methoxyflavone)*	Flavonoids	Flavones	6563-66-2	3	310416	311634	349079	162150	169089	256218	128813	132384	114567	7028.48	7028.48	7028.48	66979.4	47983.5	35142.4	152924	166908	169815	-	-
Zmzp004111	317.06	302.04	316.058	C16H12O7	[M+H]+	Selagin	Flavonoids	Flavones	-	3	4.04302e+06	4.50134e+06	4.29522e+06	1.1216e+06	1.08357e+06	865881	495862	569205	453276	90655.3	90655.3	90655.3	90655.3	90655.3	90655.3	717577	907964	768236	-	-
pmn001473	537.125	315.05	538.132	C24H26O14	[M-H]-	Sibiricaxanthone A	Flavonoids	Other Flavonoids	241125-76-8	3	6036.85	6036.85	6036.85	6036.85	6036.85	6036.85	52034.4	30184.2	52974.5	105225	125987	85740.4	158601	174476	179162	71515.1	75883.5	78074.3	-	-
Zmkp005835	369.13	313.07	368.126	C21H20O6	[M+H]+	Sophoflavescenol*	Flavonoids	Flavonols	216450-65-6	3	84341.4	92346.2	55782.1	113635	115454	129732	1.2462e+06	1.03755e+06	1.0635e+06	3.46854e+06	3.07586e+06	3.35997e+06	40352	35705.1	21124.5	1.2693e+06	1.32129e+06	1.29874e+06	-	-
pmp000637	341.14	285.08	340.131	C20H20O5	[M+H]+	Sophoraflavanone B	Flavonoids	Flavanones	53846-50-7	2	328522	332227	317937	286347	302195	289453	348678	283040	342830	53281	32544.3	74627.9	6508.86	6508.86	6508.86	245520	246910	280355	C18023	-
Lasp003257	563.18	417.12	562.169	C27H30O13	[M+H]+	Sophoraflavone A	Flavonoids	Isoflavones	105594-08-9	2	427249	427625	430346	325811	292285	271090	4.8976e+06	5.37864e+06	5.68545e+06	7.50945e+06	7.56117e+06	7.94295e+06	7.74441e+06	8.13422e+06	7.89693e+06	5.72746e+06	5.12835e+06	5.70709e+06	-	-
MWSslk002	433.11	271.06	432.106	C21H20O10	[M+H]+	Sophoricoside*	Flavonoids	Isoflavones	152-95-4	2	1.08804e+07	1.08662e+07	1.06791e+07	5.96915e+06	6.19355e+06	5.71012e+06	1.73813e+07	1.69025e+07	1.61521e+07	6.06657e+06	7.91116e+06	3.48537e+06	1.24595e+07	1.1056e+07	1.11269e+07	1.17298e+07	1.23246e+07	1.2062e+07	-	-
Smrp002240	271.06	161.02	270.053	C15H10O5	[M+H]+	Sulphuretin	Flavonoids	Aurones	120-05-8	2	142045	84604.2	126362	224282	159907	186036	527700	575849	581189	139281	124980	134547	163503	149387	174358	220012	239881	238626	C08730	-
pmp000233	463.12	313.07	462.116	C22H22O11	[M+H]+	Swertiajaponin	Flavonoids	Flavones	6980-25-2	2	165692	103202	121428	771309	698649	692007	5.81088e+06	5.3501e+06	4.68249e+06	1.35285e+07	1.27885e+07	1.35293e+07	5.87028e+06	5.42437e+06	5.86177e+06	5.4863e+06	5.27637e+06	5.37734e+06	C10187	-
pmp000878	447.13	411.11	446.121	C22H22O10	[M+H]+	Swertisin	Flavonoids	Flavones	6991-10-2	2	30361.2	6072.23	6072.23	169983	68519.3	189586	1.03894e+06	463776	455318	8.81889e+06	7.8732e+06	8.86052e+06	1.38192e+06	1.4079e+06	1.45488e+06	2.219e+06	2.13932e+06	2.34134e+06	C17835	-
Lasp006942	489.14	285.08	488.131	C24H24O11	[M+H]+	TRIFOLIRHIZIN-6'-acetate	Flavonoids	Other Flavonoids	-	3	38997.8	38997.8	38997.8	194989	195927	204449	2.37212e+06	2.58058e+06	2.46535e+06	983483	951639	1.13212e+06	3.35248e+06	3.28122e+06	3.50241e+06	1.563e+06	1.47805e+06	1.41798e+06	-	-
Zmhp005139	565.12	317.07	564.111	C25H24O15	[M+H]+	Tamarixetin-3-O-(6''-malonyl)glucoside*	Flavonoids	Flavonols	-	3	1.07939e+06	1.14669e+06	1.0781e+06	1.17302e+06	1.05244e+06	1.06484e+06	3.4423e+06	4.00389e+06	1.41951e+06	44084.4	44084.4	44084.4	220422	362815	277083	1.49112e+06	1.68113e+06	1.42074e+06	-	-
Lmcp003402	479.12	317.06	478.111	C22H22O12	[M+H]+	Tamarixetin-3-O-glucoside (Tamarixin)	Flavonoids	Flavonols	27542-39-8	3	35487.7	35487.7	35487.7	409239	414453	793210	831589	649177	547874	222498	250445	177438	336265	180619	235524	525997	459407	505909	-	-
HJN051	623.16	315.05	624.169	C28H32O16	[M-H]-	Tamarixetin-3-O-rutinoside*	Flavonoids	Flavonols	-	3	2.89735e+06	2.64337e+06	2.30401e+06	953826	924210	824503	110220	126176	126573	9562.11	30932.1	28583.4	1912.42	1912.42	1912.42	544378	528637	495491	-	-
MWSHY0066	305.06	231.06	304.058	C15H12O7	[M+H]+	Taxifolin(Dihydroquercetin)	Flavonoids	Flavanonols	480-18-2	3	103406	161944	125393	240637	305831	219728	237381	224465	222856	102734	155701	197696	122375	127365	128156	157891	183031	137005	C01617	ko00941,ko01100,ko01110
MWSHY0130	451.12	305.06	450.116	C21H22O11	[M+H]+	Taxifolin-7-O-rhamnoside	Flavonoids	Flavanonols	137592-12-2	3	189473	154098	165385	16404.7	46458.6	45682.6	3280.93	3280.93	3280.93	3280.93	26015.9	3280.93	3280.93	3280.93	3280.93	69398.7	24529.7	58650.3	-	-
MWSslk013	463.12	301.09	462.116	C22H22O11	[M+H]+	Tectoridin*	Flavonoids	Isoflavones	611-40-5	1	5.20622e+07	4.81122e+07	4.91532e+07	5.23711e+07	5.32907e+07	5.4467e+07	1.11076e+08	1.20062e+08	1.09202e+08	1.27658e+07	7.34585e+06	7.06429e+06	9.577e+06	8.6202e+06	9.81202e+06	4.26875e+07	3.24754e+07	4.29502e+07	C10533	-
Zbsn007741	299.06	284.03	300.063	C16H12O6	[M-H]-	Tectorigenin*	Flavonoids	Isoflavones	548-77-6	1	1.05558e+06	1.39664e+06	1.10587e+06	2.30727e+06	2.26143e+06	2.38614e+06	1.27779e+06	1.29296e+06	1.27455e+06	181223	204349	196353	721336	693575	680555	1.33424e+06	1.38841e+06	1.45679e+06	C10534	-
Wbtn005728	439.122	277.068	440.132	C20H24O11	[M-H]-	Tetrahydroswertianolin	Flavonoids	Other Flavonoids	189289-76-7	3	94202.7	102652	100607	66399.3	95733.6	75877	102084	112256	119713	12365.7	12365.7	12365.7	12365.7	12365.7	12365.7	72772.3	61828.3	67136.9	-	-
mws0920	301.04	151	302.043	C15H10O7	[M-H]-	Tricetin (5,7,3',4',5'-Pentahydroxyflavone)	Flavonoids	Flavones	520-31-0	3	14071.3	3737.02	14156.4	27358.7	28570.6	22828	678351	550047	553834	747.405	747.405	747.405	14243.5	15122	11083.5	136595	136426	148328	C10192	ko00941
Wayn005694	599.1	301.04	600.111	C28H24O15	[M-H]-	Tricetin 5-(2''-dihydroxybenzoylglucoside)	Flavonoids	Flavones	-	2	1991.93	1991.93	1991.93	65465.9	48503.5	65033.2	178786	184590	172078	1991.93	1991.93	1991.93	9959.64	10790.6	12999.9	53700.1	47798.6	44459	-	-
pma0795	551.1	303.05	550.096	C24H22O15	[M+H]+	Tricetin-5-O-(6''-malonyl)glucoside	Flavonoids	Flavones	-	3	1.93353e+06	1.59221e+06	1.63566e+06	2.6092e+06	1.39549e+06	1.43678e+06	1.3425e+06	1.44422e+06	1.53053e+06	229368	296174	281529	2.9304e+06	3.1571e+06	1.83906e+06	1.10848e+06	1.16453e+06	1.32288e+06	-	-
Lmzp004885	331.08	315.05	330.074	C17H14O7	[M+H]+	Tricin (5,7,4'-Trihydroxy-3',5'-dimethoxyflavone)	Flavonoids	Flavones	520-32-1	3	232335	221487	189797	66805.8	59596.4	86913.3	57096.7	67890.4	84741.5	83686.2	91074.2	79625.4	68912.5	76907.8	88037.9	91112.4	119629	109785	C10193	-
ZBN0225	525.145	329.069	526.148	C27H26O11	[M-H]-	Tricin-4'-O-(guaiacylglycerol)ether	Flavonoids	Flavones	-	3	13266.2	16740.2	19859.7	4738.08	9857.61	12305.8	947.616	947.616	947.616	947.616	947.616	947.616	7091.07	5346.42	7504.31	10695	11386.1	8682.79	-	-
ZBN0229	577.119	329.069	578.127	C26H26O15	[M-H]-	Tricin-5-O-(6'-O-malonyl)glucoside	Flavonoids	Flavones	-	3	25324.2	34267	27239.5	84399.2	93368.4	78366	84518.5	107759	95958.1	27941.9	20557.6	23371	45396.3	36087.2	46597.7	57507.6	56205.4	69850.9	-	-
ZBN0218	491.124	329.074	492.127	C23H24O12	[M-H]-	Tricin-5-O-Glucoside	Flavonoids	Flavones	32769-00-9	3	116128	121762	117296	164057	157626	155767	875577	934335	846425	3.95411e+06	3.71153e+06	3.61576e+06	4.76789e+06	4.71735e+06	4.4472e+06	2.18478e+06	2.19193e+06	2.26047e+06	-	-
ZBN0240	653.172	329.069	654.18	C29H34O17	[M-H]-	Tricin-7-O-(2''-O-glucosyl)glucoside	Flavonoids	Flavones	-	3	5674.53	5674.53	5674.53	5674.53	5674.53	5674.53	34026.6	32818.6	28372.7	68917.5	67342.5	70823.9	125256	121984	105321	40407.8	47299.2	44697	-	-
ZBN0255	681.146	329.069	682.153	C33H30O16	[M-H]-	Tricin-7-O-(2''-feruloyl)glucuronide	Flavonoids	Flavones	-	3	10239.9	10239.9	10239.9	131841	127848	123512	274423	282004	253028	52891.9	64756.1	63226.8	51199.5	61073.6	62300.4	71426.9	71013.4	72088.1	-	-
ZBN0226	533.134	329.069	534.137	C25H26O13	[M-H]-	Tricin-7-O-(6''-O-acetyl)glucoside	Flavonoids	Flavones	-	3	50756.8	70440.4	61994.7	53003	45874.7	51071.8	199152	203948	194497	133576	127615	133447	210182	209565	226772	133330	102080	110924	-	-
Zmxp005470	579.13	331.08	578.127	C26H26O15	[M+H]+	Tricin-7-O-(6''-O-malonyl)glucoside	Flavonoids	Flavones	-	3	122342	132759	110439	188557	217357	94542.8	1.87235e+06	6.11169e+06	4.08381e+06	18908.6	18908.6	18908.6	116200	110597	135472	731224	819981	772675	-	-
pmb0736	493.13	331.08	492.127	C23H24O12	[M+H]+	Tricin-7-O-Glucoside*	Flavonoids	Flavones	32769-01-0	3	508178	454806	471948	18144.6	18144.6	18144.6	173709	156432	194881	134364	90723	139971	163943	171784	189052	210862	193912	212219	-	-
pmb3041	521.09	329.2	522.101	C23H22O14	[M-H]-	Tricin-7-O-saccharic acid	Flavonoids	Flavones	-	3	130024	152644	117584	296625	397525	274211	165092	151238	174396	37466.1	22571.7	39990.4	84719	45157.2	83632.7	100096	95060.8	89306.9	-	-
mws1172	445.11	283.06	446.121	C22H22O10	[M-H]-	Trifolirhizin (Maackiain-3-O-glucoside)*	Flavonoids	Isoflavones	6807-83-6	2	597487	391363	432962	4.71149e+06	4.56166e+06	4.83652e+06	4.04011e+06	4.09487e+06	3.98249e+06	59528.7	60765.4	57839.1	679527	666827	682168	2.00214e+06	1.72787e+06	1.96803e+06	C10538	ko00943
Lagp007615	339.12	283.06	338.115	C20H18O5	[M+H]+	Tuberosin	Flavonoids	Other Flavonoids	-	1	4.4568e+07	4.28358e+07	4.163e+07	1.8719e+07	1.64229e+07	1.37161e+07	1.87359e+07	1.90512e+07	2.03262e+07	452784	259847	301213	1.6949e+06	52942	96984.6	1.57354e+07	1.62953e+07	1.66181e+07	-	-
Lasp007756	369.13	313.07	368.125	C21H20O6	[M+H]+	Uncinanone C	Flavonoids	Isoflavones	-	2	8.69595e+06	8.037e+06	8.03193e+06	4.29434e+06	3.86321e+06	3.58935e+06	1.21596e+06	1.10123e+06	1.09458e+06	142154	122752	151453	28409.6	10229.5	9778.73	2.76685e+06	2.71257e+06	2.73727e+06	-	-
pmp000365	371.11	315.08	370.105	C20H18O7	[M+H]+	Uralenol	Flavonoids	Flavonols	139163-15-8	3	166335	152982	159427	273617	624630	657680	568616	534103	545293	46512.1	47706.8	48949.1	9302.41	9302.41	9302.41	310145	250975	290945	-	-
Zmjp004928	583.15	463.1	582.137	C29H26O13	[M+H]+	Vanillyl-O-Vitexin	Flavonoids	Flavones	-	3	7798.17	7798.17	7798.17	265343	321534	309454	47356.9	50050.3	41702.7	7798.17	7798.17	7798.17	7798.17	7798.17	7798.17	38990.8	56236.9	54387.7	-	-
Zbsn009679	313.07	283.03	314.079	C17H14O6	[M-H]-	Velutin (5,4'-dihydroxy-7,3'-dimethoxyflavone)*	Flavonoids	Flavones	25739-41-7	3	29894.6	29339.5	22614.1	13849	16791.8	16415.2	115625	83921.9	63912	4248.02	4573.2	6370.15	849.605	849.605	849.605	23454.7	27612.7	27855	-	-
pmn001386	271.1	147.02	272.105	C16H16O4	[M-H]-	Vestitol	Flavonoids	Other Flavonoids	35878-41-2	2	101673	93746.7	87523.4	161104	119593	174396	1.88784e+06	1.50372e+06	1.30204e+06	17504.7	17504.7	17504.7	17504.7	17504.7	17504.7	405766	430603	437593	C16225	ko00943,ko01110
Zbsn003878	563.15	353.07	564.148	C26H28O14	[M-H]-	Vicenin-3	Flavonoids	Flavones	59914-91-9	3	5.55523e+06	5.53101e+06	5.6372e+06	157615	124805	146511	7734.78	38673.9	7734.78	78435.9	7734.78	100191	726075	360717	399217	1.12809e+06	1.08822e+06	1.25033e+06	-	-
Wahp004750	597.18	303.09	596.174	C27H32O15	[M+H]+	Viscumneoside III(Homoeriodictyol-7-O-Apiosyl-(1-2)-Glucopyranoside)	Flavonoids	Flavones	118985-27-6	2	537375	472702	390328	376308	374555	516910	468052	625860	652339	37617.2	42360.3	52660.3	7523.45	7523.45	53933.6	258529	236331	157811	-	-
Zmjp003291	595.17	433.12	594.159	C27H30O15	[M+H]+	Vitexin-2''-O-galactoside*	Flavonoids	Flavones	-	2	1.89493e+07	2.10697e+07	2.42297e+07	1.71654e+06	2.20281e+06	1.94149e+06	343308	343308	343308	343308	343308	343308	343308	343308	343308	7.91344e+06	5.46745e+06	6.9479e+06	-	-
Zbsp003798	595.16	313.07	594.159	C27H30O15	[M+H]+	Vitexin-2''-O-glucoside	Flavonoids	Flavones	61360-94-9	3	108264	108926	45758.9	227751	212817	159987	9151.79	9151.79	9151.79	568900	1.58331e+06	1.63513e+06	597568	576881	617187	305885	380190	372438	C04024	ko00944
pme3227	579.17	433.11	578.164	C27H30O14	[M+H]+	Vitexin-2''-O-rhamnoside	Flavonoids	Flavones	64820-99-1	2	2.31598e+06	851607	2.164e+06	227694	155388	202422	313221	323680	313282	853314	959933	855154	834547	785343	759950	758219	721239	602076	C12628	ko00944
pmb0668	715.19	415.6	714.18	C34H34O17	[M+H]+	Vitexin-7-O-(6''-salicyloyl)glucoside	Flavonoids	Flavones	-	3	1405.54	7027.72	1405.54	1405.54	1405.54	1405.54	64698.8	55690.6	55237.1	17251.3	18793.4	15385.7	41051.9	48701	46645.9	18791	33425.9	25047.5	-	-
Ladp013273	405.17	349.11	404.162	C25H24O5	[M+H]+	Warangalone	Flavonoids	Isoflavones	4449-55-2	2	74968.3	74809.2	58555	174911	189717	246714	1.47915e+07	1.30184e+07	1.52336e+07	6.75475e+07	5.95834e+07	6.89192e+07	73460.5	91799	53787.2	2.29866e+07	2.39055e+07	2.33669e+07	-	-
Zbmp011550	393.21	149.02	392.199	C25H28O4	[M+H]+	Xanthoangelol	Flavonoids	Chalcones	62949-76-2	1	687387	633728	613253	3.78462e+06	3.90216e+06	3.73377e+06	2.84215e+07	2.98111e+07	2.99925e+07	1.08363e+06	966708	1.05437e+06	7110.86	10151	10026.7	9.23697e+06	8.74352e+06	8.34914e+06	-	-
Zbmp008929	409.2	149.02	408.194	C25H28O5	[M+H]+	Xanthoangelol B	Flavonoids	Chalcones	132998-81-3	3	622616	541367	630469	1.15169e+06	1.35613e+06	1.31641e+06	1.55068e+06	1.49872e+06	1.63305e+06	108273	108273	108273	108273	108273	108273	690517	698235	698177	-	-
MWSHY0112	355.15	179.04	354.147	C21H22O5	[M+H]+	Xanthohumol	Flavonoids	Chalcones	6754-58-1	3	35959.6	39099	40489.6	66192.5	38739.5	52188.4	149261	28060.5	20444.9	30965.2	19654.3	20002.6	41837.2	40854.6	34074.3	49026.1	34959.3	48977	C16417	ko00941
Cmyp002064	463.12	301.08	462.116	C22H22O11	[M+H]+	Yuanhuanin*	Flavonoids	Flavones	83133-14-6	1	5.45381e+07	4.82713e+07	5.36336e+07	5.59018e+07	5.26427e+07	5.3608e+07	1.08603e+08	1.17318e+08	1.11822e+08	1.21674e+07	1.33088e+07	6.93864e+06	7.32577e+06	9.34118e+06	9.38203e+06	3.53044e+07	3.64165e+07	3.47641e+07	-	-
Smhp003736	581.14	413.08	580.143	C26H28O15	[M+H]+	carlinoside*	Flavonoids	Flavones	59952-97-5	3	42814	43594.4	28005.3	77679.5	79619.6	81758.3	1.50179e+06	1.45441e+06	1.60187e+06	1.68741e+06	1.70539e+06	1.70856e+06	583031	589710	571994	962372	1.02483e+06	1.02984e+06	C10026	-
Zajn002491	451.12	289.07	452.132	C21H24O11	[M-H]-	catechin-4-β-D-galactopyranoside*	Flavonoids	Flavanols	-	1	254081	228597	214555	463708	501986	415344	2.80239e+06	2.84647e+06	2.85253e+06	4.09538e+06	3.81224e+06	4.59263e+06	283358	240394	315055	1.36673e+06	1.45549e+06	1.53111e+06	-	-
Ramp002812	609.18	285.08	608.174	C28H32O15	[M+H]+	glycitein-4',7-di-O-β-D-glucoside*	Flavonoids	Isoflavones	-	1	690670	558958	615336	491001	464927	540941	6.48432e+07	6.44353e+07	6.13596e+07	5.41207e+07	5.0851e+07	4.83013e+07	9.36984e+07	8.72571e+07	9.42465e+07	4.29505e+07	4.44792e+07	4.61504e+07	-	-
Jmlp006024	465.12	257.04	464.111	C25H20O9	[M+H]+	hydnocarpin	Flavonoids	Flavones	51419-48-8	3	717580	730606	669729	521700	566267	532736	46620.8	46620.8	46620.8	46620.8	46620.8	46620.8	46620.8	46620.8	46620.8	241328	251171	233104	-	-
Zbzp004330	549.12	301.07	548.116	C25H24O14	[M+H]+	irilin B-7-O-malonyl glucoside	Flavonoids	Isoflavones	-	2	3.53699e+06	3.02653e+06	3.27505e+06	4.53952e+06	4.52601e+06	4.56384e+06	2.54086e+06	2.76182e+06	2.73272e+06	2.37171e+06	2.52198e+06	2.49919e+06	70876.3	104504	70093.3	2.21505e+06	2.28889e+06	2.07887e+06	-	-
Smhp103736	581.14	413.08	580.143	C26H28O15	[M+H]+	isocarlinoside*	Flavonoids	Flavones	83151-90-0	3	36097	41393.6	41736.4	73030.1	87797.3	87288.6	1.68509e+06	1.54463e+06	1.41244e+06	1.81783e+06	1.70851e+06	1.8455e+06	603120	564566	553171	1.01363e+06	1.09729e+06	1.06722e+06	-	-
Zmgp002614	887.28	433.11	886.274	C39H50O23	[M+H]+	kaempferol-3-O-α-rhamnopyranosyl-(1→2)-[α-rhamnopyranosyl-(1→6)]-β-galactopyranoside-7-O-α-rhamnopyranoside	Flavonoids	Flavonols	-	1	5.79297e+06	4.87089e+06	7.57684e+06	369810	254615	714818	50923	50923	50923	50923	50923	50923	50923	50923	50923	346609	540346	377334	-	-
Zmgp002582	757.22	433.11	756.211	C33H40O20	[M+H]+	kaempferol-3-O-β-glucopyranosyl (1 → 2)-β-galactopyranoside 7-O-α-rhamnopyranoside	Flavonoids	Flavonols	-	3	84797.1	64667	75993.5	3128.88	3128.88	3128.88	59189.2	57333.5	79224.6	23704.2	21958.6	15644.4	39141.5	65573.1	57627.6	39794.8	35855.5	55525.3	-	-
Zmcn004206	771.18	609.14	772.185	C36H36O19	[M-H]-	kaempferol-3-caffeoyldiglucoside	Flavonoids	Flavonols	-	3	1.69966e+06	1.72165e+06	1.72524e+06	877265	851352	938370	209225	190778	225994	66856.7	71688.1	62519.5	76730.7	83565.8	86144.2	647530	640444	654224	-	-
Laxp006848	531.11	283.06	530.106	C25H22O13	[M+H]+	malonyl rothindin	Flavonoids	Isoflavones	-	1	1.11806e+08	1.02379e+08	1.10056e+08	5.77562e+07	5.75126e+07	5.64175e+07	7.17789e+07	7.28153e+07	7.01101e+07	2.44426e+06	2.45544e+06	2.64805e+06	4.09996e+06	3.1477e+06	3.08568e+06	4.66618e+07	4.70133e+07	4.74215e+07	-	-
Laxp007708	519.15	271.1	518.142	C25H26O12	[M+H]+	medicarpin 3-O-β-D-malonyl glucoside*	Flavonoids	Other Flavonoids	-	2	2.47346e+06	2.05094e+06	2.69394e+06	6.96229e+06	6.17276e+06	6.41488e+06	2.46024e+07	3.11149e+07	2.95398e+07	3.81797e+07	3.65798e+07	3.57229e+07	4.35053e+07	4.67967e+07	4.10909e+07	2.16311e+07	2.15458e+07	2.27883e+07	-	-
Zmgp004060	463.12	301.07	462.116	C22H22O11	[M+H]+	paratensein-7-O-glucoside*	Flavonoids	Isoflavones	-	1	4.81009e+07	5.12969e+07	4.86992e+07	5.51372e+07	5.47071e+07	5.72024e+07	1.07253e+08	1.14661e+08	1.06638e+08	9.71453e+06	1.35153e+07	9.68599e+06	9.31109e+06	9.49324e+06	9.97951e+06	3.69119e+07	3.77961e+07	3.14931e+07	-	-
Samp011064	423.18	367.12	422.173	C25H26O6	[M+H]+	robipseudin A	Flavonoids	Isoflavones	-	1	78537.1	75185	65533.8	13106.8	13106.8	13106.8	5.1539e+06	5.28556e+06	5.48593e+06	3.79392e+07	3.22008e+07	3.69904e+07	570770	391464	148919	1.07175e+07	1.08737e+07	1.0707e+07	-	-
Zmhp002431	595.17	433.11	594.159	C27H30O15	[M+H]+	saffloquinoside A	Flavonoids	Chalcones	-	3	401685	289275	332588	813847	787292	871863	4.23063e+06	5.23046e+06	5.05019e+06	2.23591e+06	986466	1.05987e+06	9.09014e+06	8.7887e+06	9.62898e+06	2.52357e+06	2.73481e+06	2.70919e+06	-	-
MWSHC2041	579.17	271.06	578.164	C27H30O14	[M+H]+	sophorabioside*	Flavonoids	Isoflavones	2945-88-2	1	2.99695e+06	3.08694e+06	2.62868e+06	2.04876e+06	2.27051e+06	2.02795e+06	7.727e+06	7.31729e+06	6.62981e+06	3.37266e+06	3.06464e+06	3.14115e+06	2.96844e+06	2.63335e+06	3.04276e+06	4.04077e+06	4.19152e+06	3.79834e+06	-	-
Zapn010603	353.14	119.052	354.147	C21H22O5	[M-H]-	xanthogalenol	Flavonoids	Chalcones	265659-35-6	3	13931.7	12398.7	15712.4	36158	18530.7	24998.2	66273.4	6963.62	6677.99	3909.09	4825.98	4122.09	8751.87	3194.18	3744.59	14458.7	14592.4	13999.1	-	-
Lmyn007769	367.12	352.1	368.126	C21H20O6	[M-H]-	β-Anhydroicaritin	Flavonoids	Other Flavonoids	38226-86-7	2	194081	175846	185261	201062	187315	197378	1.37962e+06	1.24081e+06	1.20195e+06	61282.7	45952.8	60569.7	9190.57	9190.57	9190.57	356542	360981	370875	-	-

## Sheet: Supplementary Table 2
Table S2. Reads information statistics of different groups.
Sample	Raw Reads	Clean Reads	Clean Base(G)	Error Rate(%)	Q20(%)	Q30(%)	GC Content(%)
L1	45940886	44451518	6.67	0.03	97.77	93.49	45.24
L2	48075570	46433644	6.97	0.03	97.79	93.55	45.14
L3	41938996	40630102	6.09	0.03	97.82	93.57	45.15
YS1	40910950	39279634	5.89	0.03	97.64	93.23	45.27
YS2	42773414	41066596	6.16	0.03	97.68	93.33	45.13
YS3	47835206	46166192	6.92	0.03	97.36	92.62	45.02
MS1	52719432	50466648	7.57	0.03	97.24	92.46	45.23
MS2	49629428	47627478	7.14	0.03	97.24	92.46	45.38
MS3	51358216	49346098	7.4	0.03	97.33	92.62	45.15
CS1	47907362	46228824	6.93	0.03	97.34	92.61	44.77
CS2	47461542	45989504	6.9	0.03	97.36	92.63	44.79
CS3	49251950	47307106	7.1	0.03	97.39	92.7	44.72
RS1	49342398	47632292	7.14	0.03	97.34	92.57	44.71
RS2	46203468	44429914	6.66	0.03	97.19	92.23	44.73
RS3	45308024	43651686	6.55	0.03	97.16	92.18	44.62

## Sheet: Supplementary Table 3
Table S3. Reads mapped information statistics of different groups.
Sample	Total Reads	Reads mapped	Reads mapped2	Unique mapped	Multi mapped	Read1 mapped	Read2 mapped	'+' mapped	'-' mapped
YS2	41066596	36078021	0.8785	34169169(83.20%)	1908852(4.65%)	17108330(41.66%)	17060839(41.54%)	17080227(41.59%)	17088942(41.61%)
YS3	46166192	40566566	0.8787	38443678(83.27%)	2122888(4.60%)	19297746(41.80%)	19145932(41.47%)	19218190(41.63%)	19225488(41.64%)
YS1	39279634	34613615	0.8812	32812004(83.53%)	1801611(4.59%)	16439113(41.85%)	16372891(41.68%)	16403848(41.76%)	16408156(41.77%)
MS2	47627478	42630392	0.8951	40226012(84.46%)	2404380(5.05%)	20202186(42.42%)	20023826(42.04%)	20101605(42.21%)	20124407(42.25%)
MS1	50466648	45195042	0.8955	42662496(84.54%)	2532546(5.02%)	21425834(42.46%)	21236662(42.08%)	21323580(42.25%)	21338916(42.28%)
MS3	49346098	44301440	0.8978	41845120(84.80%)	2456320(4.98%)	21005073(42.57%)	20840047(42.23%)	20915475(42.39%)	20929645(42.41%)
CS3	47307106	42634703	0.9012	39705819(83.93%)	2928884(6.19%)	19931008(42.13%)	19774811(41.80%)	19845853(41.95%)	19859966(41.98%)
CS1	46228824	41688782	0.9018	38860386(84.06%)	2828396(6.12%)	19512546(42.21%)	19347840(41.85%)	19423153(42.02%)	19437233(42.05%)
CS2	45989504	41492956	0.9022	38716264(84.19%)	2776692(6.04%)	19435667(42.26%)	19280597(41.92%)	19348858(42.07%)	19367406(42.11%)
RS3	43651686	39876422	0.9135	37101289(84.99%)	2775133(6.36%)	18663069(42.75%)	18438220(42.24%)	18532094(42.45%)	18569195(42.54%)
RS2	44429914	40742096	0.917	37808091(85.10%)	2934005(6.60%)	19011661(42.79%)	18796430(42.31%)	18902980(42.55%)	18905111(42.55%)
RS1	47632292	43719080	0.9178	40625816(85.29%)	3093264(6.49%)	20402299(42.83%)	20223517(42.46%)	20301486(42.62%)	20324330(42.67%)
L2	46433644	43096638	0.9281	40257232(86.70%)	2839406(6.11%)	20159720(43.42%)	20097512(43.28%)	20135108(43.36%)	20122124(43.34%)
L1	44451518	41258027	0.9282	38549184(86.72%)	2708843(6.09%)	19310223(43.44%)	19238961(43.28%)	19283528(43.38%)	19265656(43.34%)
L3	40630102	37751789	0.9292	35251851(86.76%)	2499938(6.15%)	17651893(43.45%)	17599958(43.32%)	17633222(43.40%)	17618629(43.36%)

## Sheet: Supplementary Table 4
Table S4. DEGs information statistics of different groups.
Group	Total	Up	Down
CS_vs_RS	2976	2228	748
L_vs_CS	13244	6438	6806
L_vs_MS	12368	6063	6305
L_vs_RS	13165	6758	6407
L_vs_YS	11406	5028	6378
MS_vs_CS	6164	2788	3376
MS_vs_RS	5409	3126	2283
YS_vs_CS	9750	5618	4132
YS_vs_MS	6752	4459	2293
YS_vs_RS	9675	6117	3558

## Sheet: Supplementary Table 5
Table S5. DEGs FPKM values and annotation information.
ID	L1_fpkm	L2_fpkm	L3_fpkm	YS1_fpkm	YS2_fpkm	YS3_fpkm	MS1_fpkm	MS2_fpkm	MS3_fpkm	CS1_fpkm	CS2_fpkm	CS3_fpkm	RS1_fpkm	RS2_fpkm	RS3_fpkm	L1_count	L2_count	L3_count	YS1_count	YS2_count	YS3_count	MS1_count	MS2_count	MS3_count	CS1_count	CS2_count	CS3_count	RS1_count	RS2_count	RS3_count	chr	start	end	strand	gene_name	gene_description	KEGG	KEGG pathway	NR	Swissprot	Tremble	KOG	GO	Pfam	TF-Family	TF-Category	TF-Classification
PlobChr10G00340270	177.139	172.175	165.728	675.798	830.527	651.922	1394.6	1318.37	1181.94	1302.48	1210.16	1181.66	1748.01	1601.66	1577.72	3544	3592	3028	11566	14755	13057	30834	27519	25572	26005	24052	24105	36498	31291	30107	chr10	229663	234059	-	PlobChr10G00340270	--	K07937 ADP-ribosylation factor 1/2 | (RefSeq) ADP-ribosylation factor (A)	ko04144: Endocytosis	hypothetical protein [Gossypium klotzschianum]	ARF_VIGUN RecName: Full=ADP-ribosylation factor;	A0A7J9L559_GOSSC SubName: Full=Uncharacterized protein {ECO:0000313|EMBL:MBA0853529.1};	GTP-binding ADP-ribosylation factor Arf1	GO:0005794,Golgi apparatus; GO:0005525,GTP binding; GO:0003924,GTPase activity; GO:0015031,protein transport; GO:0016192,vesicle-mediated transport; GO:0000166,nucleotide binding; GO:0003674,molecular_function; GO:0005488,binding; GO:0017076,purine nucleotide binding; GO:0019001,guanyl nucleotide binding; GO:0032553,ribonucleotide binding; GO:0032555,purine ribonucleotide binding; GO:0032561,guan…	PF00025.24:ADP-ribosylation factor family	--	--	--
PlobChr10G00340300	0	0.0849	0.0485	0.6729	0.9973	0.5308	10.4975	9.8884	9.7857	1.5973	1.7383	1.2593	0.0424	0.2721	0.5106	0	2	1	13	20	12	262	233	239	36	39	29	1	6	11	chr10	262435	265833	-	PlobChr10G00340300	--	K01184 polygalacturonase [EC:3.2.1.15] | (RefSeq) polygalacturonase PG2 precursor (A)	ko00040: Pentose and glucuronate interconversions; ko01100: Metabolic pathways	polygalacturonase PG2 precursor [Glycine max]	PGLR4_ARATH RecName: Full=Polygalacturonase At1g48100; Short=PG; EC=3.2.1.15; AltName: Full=Pectinase At1g48100; Flags: Precursor;	A0A445KHG4_GLYSO SubName: Full=Polygalacturonase {ECO:0000313|EMBL:RZC10322.1};	--	GO:0005576,extracellular region; GO:0004650,polygalacturonase activity; GO:0005975,carbohydrate metabolic process; GO:0009831,plant-type cell wall modification involved in multidimensional cell growth; GO:0003674,molecular_function; GO:0003824,catalytic activity; GO:0004553,hydrolase activity, hydrolyzing O-glycosyl compounds; GO:0016787,hydrolase activity; GO:0016798,hydrolase activity, acting o…	PF00295.20:Glycosyl hydrolases family 28	--	--	--
PlobChr10G00340330	4.6729	4.7365	5.4732	3.3191	3.5305	3.5748	2.7833	3.0048	3.7195	2.2227	2.4711	2.4075	2.0687	2.4533	2.0775	158	167	169	96	106	121	104	106	136	75	83	83	73	81	67	chr10	347330	351005	+	PlobChr10G00340330	--	K23490 cytochrome b5 | (RefSeq) cytochrome b5-like (A)	--	Cytochrome b5 domain-containing protein RLF [Spatholobus suberectus]	RLF_ARATH RecName: Full=Cytochrome b5 domain-containing protein RLF {ECO:0000305}; AltName: Full=Protein REDUCED LATERAL ROOT FORMATION {ECO:0000303|PubMed:20230485};	A0A4D6M337_VIGUN SubName: Full=Cytochrome-b5 reductase {ECO:0000313|EMBL:QCD95257.1};	Flavohemoprotein b5+b5R	GO:0005829,cytosol; GO:0020037,heme binding; GO:0046872,metal ion binding; GO:0010311,lateral root formation; GO:0040008,regulation of growth; GO:0003674,molecular_function; GO:0005488,binding; GO:0046906,tetrapyrrole binding; GO:0097159,organic cyclic compound binding; GO:1901363,heterocyclic compound binding; GO:0043167,ion binding; GO:0043169,cation binding; GO:0007275,multicellular organism d…	PF00173.31:Cytochrome b5-like Heme/Steroid binding domain	--	--	--
PlobChr10G00340340	13.0506	13.2343	11.1191	0.6772	0.3837	0.5446	0.1542	0.196	0.2206	0.0683	0.3087	0.1671	0	0	0.0357	383	405	298	17	10	16	5	6	7	2	9	5	0	0	1	chr10	363397	369693	-	PlobChr10G00340340	--	K15283 solute carrier family 35, member E1 | (RefSeq) phosphoenolpyruvate/phosphate translocator 2, chloroplastic-like (A)	--	phosphoenolpyruvate/phosphate translocator 2, chloroplastic-like [Glycine max]	PPT2_ARATH RecName: Full=Phosphoenolpyruvate/phosphate translocator 2, chloroplastic; Short=AtPPT2; Flags: Precursor;	I1N5H8_SOYBN RecName: Full=TPT domain-containing protein {ECO:0000259|Pfam:PF03151};	Glucose-6-phosphate/phosphate and phosphoenolpyruvate/phosphate antiporter	GO:0031969,chloroplast membrane; GO:0005794,Golgi apparatus; GO:0016021,integral component of membrane; GO:0015297,antiporter activity; GO:0015121,phosphoenolpyruvate:phosphate antiporter activity; GO:0015120,phosphoglycerate transmembrane transporter activity; GO:0008643,carbohydrate transport; GO:0015714,phosphoenolpyruvate transport; GO:0015713,phosphoglycerate transmembrane transport; GO:0003…	PF03151.19:Triose-phosphate Transporter family	--	--	--
PlobChr10G00340360	0.8256	0.5938	0.8556	1.7579	1.4112	1.2813	3.2952	3.5045	3.5446	2.5853	2.5675	2.8629	2.8253	2.778	2.9368	56	42	53	102	85	87	247	248	260	175	173	198	200	184	190	chr10	398669	407940	+	PlobChr10G00340360	--	K00962 polyribonucleotide nucleotidyltransferase [EC:2.7.7.8] | (RefSeq) polyribonucleotide nucleotidyltransferase 2, mitochondrial (A)	ko03018: RNA degradation	hypothetical protein JHK86_051905 [Glycine max]	PNP2_ARATH RecName: Full=Polyribonucleotide nucleotidyltransferase 2, mitochondrial; Short=AtmtPNPase {ECO:0000303|PubMed:15037609}; EC=2.7.7.8 {ECO:0000269|PubMed:15037609, ECO:0000269|PubMed:16537927}; AltName: Full=Polynucleotide phosphorylase 2; Short=PNPase 2; Flags: Precursor;	I1N5H9_SOYBN RecName: Full=Polyribonucleotide nucleotidyltransferase {ECO:0000256|ARBA:ARBA00012416}; EC=2.7.7.8 {ECO:0000256|ARBA:ARBA00012416};	Predicted RNA-binding polyribonucleotide nucleotidyltransferase	GO:0005829,cytosol; GO:0005739,mitochondrion; GO:0000175,3'-5'-exoribonuclease activity; GO:0004654,polyribonucleotide nucleotidyltransferase activity; GO:0003723,RNA binding; GO:0000958,mitochondrial mRNA catabolic process; GO:0000965,mitochondrial RNA 3'-end processing; GO:0000957,mitochondrial RNA catabolic process; GO:0000963,mitochondrial RNA processing; GO:0006397,mRNA processing; GO:000640…	PF01138.24:3' exoribonuclease family, domain 1	--	--	--
PlobChr10G00340370	1.9846	2.8047	2.2017	0.5495	0.4117	0.6	0.2836	0.4755	0.2415	0.3402	0.2891	0.1281	0	0.0267	0	76	112	77	18	14	23	12	19	10	13	11	5	0	1	0	chr10	417859	421393	+	PlobChr10G00340370	--	K04733 interleukin-1 receptor-associated kinase 4 [EC:2.7.11.1] | (RefSeq) G-type lectin S-receptor-like serine/threonine-protein kinase RKS1 isoform X1 (A)	--	cysteine-rich receptor-like protein kinase 42 [Glycine soja]	CRK42_ARATH RecName: Full=Cysteine-rich receptor-like protein kinase 42; Short=Cysteine-rich RLK42; EC=2.7.11.-; Flags: Precursor;	A0A445KHF3_GLYSO SubName: Full=Cysteine-rich receptor-like protein kinase 42 {ECO:0000313|EMBL:RZC10313.1};	--	GO:0016021,integral component of membrane; GO:0005524,ATP binding; GO:0106310,protein serine kinase activity; GO:0004674,protein serine/threonine kinase activity; GO:0006468,protein phosphorylation; GO:0000166,nucleotide binding; GO:0003674,molecular_function; GO:0005488,binding; GO:0017076,purine nucleotide binding; GO:0030554,adenyl nucleotide binding; GO:0032553,ribonucleotide binding; GO:0032…	PF00069.28:Protein kinase domain	--	--	--
PlobChr10G00340380	12.8872	14.1808	13.1166	7.774	8.0937	8.4585	8.522	8.0764	9.6253	9.1059	10.4364	10.0466	7.3616	7.7831	7.795	312	358	290	161	174	205	228	204	252	220	251	248	186	184	180	chr10	424910	428188	-	PlobChr10G00340380	--	--	--	hypothetical protein E2542_SST27916 [Spatholobus suberectus]	--	I1K1I9_SOYBN SubName: Full=Uncharacterized protein {ECO:0000313|EMBL:KRH56570.1, ECO:0000313|EnsemblPlants:KRH56570};	--	GO:0016021,integral component of membrane; GO:0005575,cellular_component; GO:0016020,membrane; GO:0031224,intrinsic component of membrane; GO:0110165,cellular anatomical entity	--	--	--	--
PlobChr10G00340420	0.4545	0.4359	0.3318	0.6789	0.5118	0.3279	0.2285	0.0968	0.1634	0.0759	0.2033	0.0743	0.1694	0.181	0.0529	18	18	12	23	18	13	10	4	7	3	8	3	7	7	2	chr10	476654	480649	+	PlobChr10G00340420	--	K11790 denticleless | (RefSeq) denticleless protein homolog (A)	--	hypothetical protein JHK87_011284 [Glycine soja]	ATG16_ARATH RecName: Full=Autophagy-related protein 16 {ECO:0000305};	A0A445KHD8_GLYSO SubName: Full=Denticleless protein-like isoform A {ECO:0000313|EMBL:RZC10302.1}; SubName: Full=Denticleless protein-like isoform B {ECO:0000313|EMBL:RZC10303.1};	WD40 repeat-containing protein L2DTL	GO:0000421,autophagosome membrane; GO:0000045,autophagosome assembly; GO:0015031,protein transport; GO:0006914,autophagy; GO:0006996,organelle organization; GO:0007033,vacuole organization; GO:0008150,biological_process; GO:0008152,metabolic process; GO:0009056,catabolic process; GO:0009987,cellular process; GO:0016043,cellular component organization; GO:0016236,macroautophagy; GO:0022607,cellula…	PF00400.35:WD domain, G-beta repeat	--	--	--
PlobChr10G00340430	0.0563	0.054	0	0.1316	0.1268	0.3374	0.3566	0.4316	0.3644	1.805	1.6432	1.2698	1.0787	1.5564	1.7705	1	1	0	2	2	6	7	8	7	32	29	23	20	27	30	chr10	514491	516504	+	PlobChr10G00340430	--	K14486 auxin response factor | (RefSeq) auxin response factor 19-like (A)	ko04075: Plant hormone signal transduction	hypothetical protein JHK85_011722 [Glycine max]	LBD25_ARATH RecName: Full=LOB domain-containing protein 25; AltName: Full=ASYMMETRIC LEAVES 2-like protein 3; Short=AS2-like protein 3;	A0A445KHB7_GLYSO SubName: Full=LOB domain-containing protein 25 isoform A {ECO:0000313|EMBL:RZC10298.1}; SubName: Full=LOB domain-containing protein 25 isoform B {ECO:0000313|EMBL:RZC10299.1}; SubName: Full=LOB domain-containing protein 25 isoform C {ECO:0000313|EMBL:RZC10300.1};	--	--	PF03195.17:Lateral organ boundaries (LOB) domain	LOB	TF	LOB
PlobChr10G00340500	0.9679	1.2915	1.2673	0.0738	0.0711	0	0.1142	0.242	0.1557	0.1054	0.1271	0.1445	0.0202	0.1508	0.1103	46	64	55	3	3	0	6	12	8	5	6	7	1	7	5	chr10	679410	682469	-	PlobChr10G00340500	--	K12874 intron-binding protein aquarius | (RefSeq) LOW QUALITY PROTEIN: intron-binding protein aquarius-like (A)	ko03040: Spliceosome	hypothetical protein KK1_006587, partial [Cajanus cajan]	RFS_PEA RecName: Full=Galactinol--sucrose galactosyltransferase; EC=2.4.1.82; AltName: Full=Raffinose synthase;	A0A151U3W6_CAJCA RecName: Full=Reverse transcriptase domain-containing protein {ECO:0000259|PROSITE:PS50878}; Flags: Fragment;	FOG: Reverse transcriptase	GO:0047274,galactinol-sucrose galactosyltransferase activity; GO:0005975,carbohydrate metabolic process; GO:0003674,molecular_function; GO:0003824,catalytic activity; GO:0008378,galactosyltransferase activity; GO:0016740,transferase activity; GO:0016757,glycosyltransferase activity; GO:0016758,hexosyltransferase activity; GO:0008150,biological_process; GO:0008152,metabolic process; GO:0044238,pri…	PF00078.30:Reverse transcriptase (RNA-dependent DNA polymerase)	--	--	--
PlobChr10G00340510	73.7916	74.0459	76.3437	75.6699	77.8719	83.2314	45.7322	40.6921	52.5896	89.0633	93.0157	83.6752	94.8415	94.4393	92.8005	3624	3792	3424	3179	3396	4092	2482	2085	2793	4365	4538	4190	4861	4529	4347	chr10	712053	717563	-	PlobChr10G00340510	--	K06617 raffinose synthase [EC:2.4.1.82] | (RefSeq) galactinol--sucrose galactosyltransferase (A)	ko00052: Galactose metabolism; ko01100: Metabolic pathways	hypothetical protein JHK82_011399 [Glycine max]	RFS_PEA RecName: Full=Galactinol--sucrose galactosyltransferase; EC=2.4.1.82; AltName: Full=Raffinose synthase;	B2ZF65_SOYBN RecName: Full=Galactinol--sucrose galactosyltransferase {ECO:0000256|ARBA:ARBA00012708}; EC=2.4.1.82 {ECO:0000256|ARBA:ARBA00012708};	--	GO:0047274,galactinol-sucrose galactosyltransferase activity; GO:0005975,carbohydrate metabolic process; GO:0003674,molecular_function; GO:0003824,catalytic activity; GO:0008378,galactosyltransferase activity; GO:0016740,transferase activity; GO:0016757,glycosyltransferase activity; GO:0016758,hexosyltransferase activity; GO:0008150,biological_process; GO:0008152,metabolic process; GO:0044238,pri…	PF05691.15:Raffinose synthase or seed imbibition protein Sip1	--	--	--
PlobChr10G00340560	1.6025	1.7066	2.0965	2.6916	2.46	3.092	4.3503	4.7453	4.9603	5.671	5.9855	6.6258	6.3117	6.5988	6.8796	190	211	227	273	259	367	570	587	636	671	705	801	781	764	778	chr10	772571	799674	+	PlobChr10G00340560	--	K14314 nuclear pore complex protein Nup210 | (RefSeq) nuclear pore complex protein GP210 (A)	ko03013: Nucleocytoplasmic transport	hypothetical protein JHK87_011272 [Glycine soja]	GP210_ARATH RecName: Full=Nuclear pore complex protein GP210 {ECO:0000303|PubMed:21189294}; AltName: Full=Nuclear pore membrane glycoprotein 210 {ECO:0000250|UniProtKB:Q8TEM1}; AltName: Full=Nucleoporin GP210; AltName: Full=Protein EMBRYO DEFECTIVE 3012 {ECO:0000312|EMBL:AED94552.1}; Flags: Precursor;	K7KNP4_SOYBN SubName: Full=Uncharacterized protein {ECO:0000313|EMBL:KRH56543.1, ECO:0000313|EnsemblPlants:KRH56543};	Nuclear pore complex, gp210 component	GO:0005783,endoplasmic reticulum; GO:0016021,integral component of membrane; GO:0005635,nuclear envelope; GO:0031965,nuclear membrane; GO:0005643,nuclear pore; GO:0051028,mRNA transport; GO:0015031,protein transport; GO:0006403,RNA localization; GO:0006810,transport; GO:0008150,biological_process; GO:0015931,nucleobase-containing compound transport; GO:0033036,macromolecule localization; GO:00506…	PF02368.21:Bacterial Ig-like domain (group 2)	--	--	--
PlobChr10G00340590	0.071	0.0227	0.0259	3.6534	3.8927	4.2571	5.8275	5.7414	5.6486	2.9893	2.8123	3.9939	3.8567	3.2732	3.6738	3	1	1	132	146	180	272	253	258	126	118	172	170	135	148	chr10	861765	865422	+	PlobChr10G00340590	--	K08286 protein-serine/threonine kinase [EC:2.7.11.-] | (RefSeq) protein kinase PVPK-1 (A)	--	kinase PVPK-1 [Spatholobus suberectus]	KPK1_PHAVU RecName: Full=Protein kinase PVPK-1; EC=2.7.11.1;	A0A371HNL8_MUCPR RecName: Full=Protein kinase domain-containing protein {ECO:0000259|PROSITE:PS50011}; Flags: Fragment;	Putative serine/threonine protein kinase	GO:0005524,ATP binding; GO:0106310,protein serine kinase activity; GO:0004674,protein serine/threonine kinase activity; GO:0006468,protein phosphorylation; GO:0000166,nucleotide binding; GO:0003674,molecular_function; GO:0005488,binding; GO:0017076,purine nucleotide binding; GO:0030554,adenyl nucleotide binding; GO:0032553,ribonucleotide binding; GO:0032555,purine ribonucleotide binding; GO:00325…	PF00069.28:Protein kinase domain	--	--	--
PlobChr10G00340600	6.5558	7.536	6.2754	22.6357	23.5661	24.807	16.029	16.2708	16.0188	25.4506	23.6438	25.7186	8.6529	10.8484	9.923	151	181	132	446	482	572	408	391	399	585	541	604	208	244	218	chr10	867255	870626	+	PlobChr10G00340600	--	--	--	uncharacterized protein LOC114400628 isoform X1 [Glycine soja]	--	I1N5J9_SOYBN SubName: Full=Uncharacterized protein {ECO:0000313|EMBL:KRG93210.1, ECO:0000313|EnsemblPlants:KRG93210};	--	GO:0016021,integral component of membrane; GO:0005575,cellular_component; GO:0016020,membrane; GO:0031224,intrinsic component of membrane; GO:0110165,cellular anatomical entity	PF06999.15:Sucrase/ferredoxin-like	--	--	--
PlobChr10G00340630	0.0712	0.0342	0	4.5383	3.0884	4.305	0.1611	0.4097	0.1647	1.1064	1.3266	1.0479	0.3071	0.3647	0.3361	2	1	0	109	77	121	5	12	5	31	37	30	9	10	9	chr10	888903	890405	+	PlobChr10G00340630	--	K15405 midchain alkane hydroxylase | (RefSeq) alkane hydroxylase MAH1-like (A)	ko00073: Cutin, suberine and wax biosynthesis; ko01110: Biosynthesis of secondary metabolites	alkane hydroxylase MAH1 [Glycine max]	C96AF_ARATH RecName: Full=Alkane hydroxylase MAH1 {ECO:0000303|PubMed:17905869}; EC=1.14.-.- {ECO:0000305|PubMed:17905869}; AltName: Full=Cytochrome P450 96A15 {ECO:0000305}; AltName: Full=Protein MID-CHAIN ALKANE HYDROXYLASE 1 {ECO:0000303|PubMed:17905869};	I1N5K0_SOYBN SubName: Full=Uncharacterized protein {ECO:0000313|EMBL:KRG93208.1, ECO:0000313|EnsemblPlants:KRG93208};	Cytochrome P450 CYP4/CYP19/CYP26 subfamilies	GO:0005783,endoplasmic reticulum; GO:0005789,endoplasmic reticulum membrane; GO:0016021,integral component of membrane; GO:0020037,heme binding; GO:0005506,iron ion binding; GO:0080133,midchain alkane hydroxylase activity; GO:0010025,wax biosynthetic process; GO:0003674,molecular_function; GO:0005488,binding; GO:0046906,tetrapyrrole binding; GO:0097159,organic cyclic compound binding; GO:1901363,…	PF00067.25:Cytochrome P450	--	--	--
PlobChr10G00340640	39	37.4689	38.9616	48.089	54.5085	45.3621	30.5857	31.5092	29.2135	18.88	21.1173	18.5834	16.9272	17.6898	17.6252	1095	1097	999	1155	1359	1275	949	923	887	529	589	532	496	485	472	chr10	904025	905527	-	PlobChr10G00340640	--	K15405 midchain alkane hydroxylase | (RefSeq) alkane hydroxylase MAH1-like (A)	ko00073: Cutin, suberine and wax biosynthesis; ko01110: Biosynthesis of secondary metabolites	alkane hydroxylase MAH1-like [Glycine soja]	C96AF_ARATH RecName: Full=Alkane hydroxylase MAH1 {ECO:0000303|PubMed:17905869}; EC=1.14.-.- {ECO:0000305|PubMed:17905869}; AltName: Full=Cytochrome P450 96A15 {ECO:0000305}; AltName: Full=Protein MID-CHAIN ALKANE HYDROXYLASE 1 {ECO:0000303|PubMed:17905869};	A0A445KI46_GLYSO SubName: Full=Alkane hydroxylase MAH1 {ECO:0000313|EMBL:RZC10280.1};	Cytochrome P450 CYP4/CYP19/CYP26 subfamilies	GO:0005783,endoplasmic reticulum; GO:0005789,endoplasmic reticulum membrane; GO:0016021,integral component of membrane; GO:0020037,heme binding; GO:0005506,iron ion binding; GO:0080133,midchain alkane hydroxylase activity; GO:0010025,wax biosynthetic process; GO:0003674,molecular_function; GO:0005488,binding; GO:0046906,tetrapyrrole binding; GO:0097159,organic cyclic compound binding; GO:1901363,…	PF00067.25:Cytochrome P450	--	--	--
PlobChr10G00340700	13.9958	12.3197	13.2841	16.8985	17.7747	14.5676	7.1182	7.3683	7.0379	4.2996	4.3706	4.7091	12.7989	12.1619	12.1299	548	503	475	566	618	571	308	301	298	168	170	188	523	465	453	chr10	1061784	1066121	+	PlobChr10G00340700	--	K01792 glucose-6-phosphate 1-epimerase [EC:5.1.3.15] | (RefSeq) putative glucose-6-phosphate 1-epimerase isoform X2 (A)	ko00010: Glycolysis / Gluconeogenesis; ko01100: Metabolic pathways; ko01110: Biosynthesis of secondary metabolites	putative glucose-6-phosphate 1-epimerase isoform X2 [Glycine max]	AAPC_CENCI RecName: Full=Putative glucose-6-phosphate 1-epimerase {ECO:0000250|UniProtKB:Q03161}; EC=5.1.3.15 {ECO:0000250|UniProtKB:Q03161}; AltName: Full=Putative D-hexose-6-phosphate mutarotase {ECO:0000250|UniProtKB:Q03161}; AltName: Full=Putative apospory-associated protein C;	A0A445FAE7_GLYSO RecName: Full=Glucose-6-phosphate 1-epimerase {ECO:0000256|ARBA:ARBA00012083, ECO:0000256|PIRNR:PIRNR016020}; EC=5.1.3.15 {ECO:0000256|ARBA:ARBA00012083, ECO:0000256|PIRNR:PIRNR016020};	Uncharacterized enzymes related to aldose 1-epimerase	GO:0030246,carbohydrate binding; GO:0047938,glucose-6-phosphate 1-epimerase activity; GO:0005975,carbohydrate metabolic process; GO:0003674,molecular_function; GO:0005488,binding; GO:0003824,catalytic activity; GO:0016853,isomerase activity; GO:0016854,racemase and epimerase activity; GO:0016857,racemase and epimerase activity, acting on carbohydrates and derivatives; GO:0008150,biological_proces…	PF01263.23:Aldose 1-epimerase	--	--	--
PlobChr10G00340720	8.5263	9.5239	9.9199	5.4744	5.1283	5.3232	4.8368	4.3338	5.0024	5.0325	4.3565	4.8938	5.493	5.0273	4.9098	528	615	561	290	282	330	331	280	335	311	268	309	355	304	290	chr10	1105369	1113897	-	PlobChr10G00340720	--	--	--	golgin candidate 6 [Glycine max]	GOGC6_ARATH RecName: Full=Golgin candidate 6; Short=AtGC6; AltName: Full=Protein MAIGO 4 {ECO:0000303|PubMed:20837504};	I1N5K6_SOYBN SubName: Full=Uncharacterized protein {ECO:0000313|EMBL:KRG93200.1, ECO:0000313|EnsemblPlants:KRG93200};	ER-Golgi vesicle-tethering protein p115	GO:0005829,cytosol; GO:0005783,endoplasmic reticulum; GO:0012507,ER to Golgi transport vesicle membrane; GO:0005794,Golgi apparatus; GO:0000139,Golgi membrane; GO:0005795,Golgi stack; GO:0006888,endoplasmic reticulum to Golgi vesicle-mediated transport; GO:0048211,Golgi vesicle docking; GO:0006886,intracellular protein transport; GO:0061025,membrane fusion; GO:0009791,post-embryonic development; …	PF04871.16:Uso1 / p115 like vesicle tethering protein, C terminal region	--	--	--
PlobChr10G00340730	8.579	9.5984	8.9359	4.4029	3.8488	4.7726	0.8836	1.0028	1.3867	0.1398	0.3511	0.0684	0.1671	0.0714	0.0731	246	287	234	108	98	137	28	30	43	4	10	2	5	2	2	chr10	1124942	1127242	+	PlobChr10G00340730	--	K00737 beta-1,4-mannosyl-glycoprotein beta-1,4-N-acetylglucosaminyltransferase [EC:2.4.1.144] | (RefSeq) uncharacterized protein LOC109817247 isoform X1 (A)	ko00510: N-Glycan biosynthesis; ko01100: Metabolic pathways	uncharacterized protein LOC109817247 isoform X2 [Cajanus cajan]	--	A0A151RN80_CAJCA SubName: Full=Beta-1,4-mannosyl-glycoprotein 4-beta-N-acetylglucosaminyltransferase {ECO:0000313|EMBL:KYP44009.1};	--	GO:0016021,integral component of membrane; GO:0003830,beta-1,4-mannosylglycoprotein 4-beta-N-acetylglucosaminyltransferase activity; GO:0006487,protein N-linked glycosylation; GO:0003674,molecular_function; GO:0003824,catalytic activity; GO:0008194,UDP-glycosyltransferase activity; GO:0008375,acetylglucosaminyltransferase activity; GO:0016740,transferase activity; GO:0016757,glycosyltransferase a…	PF04724.16:Glycosyltransferase family 17	--	--	--
PlobChr10G00340740	3.2225	3.2056	4.0553	3.9638	4.631	3.8196	7.2465	8.298	7.2718	7.374	7.4318	8.5144	7.4659	8.4471	8.1438	134	139	154	141	171	159	333	360	327	306	307	361	324	343	323	chr10	1130040	1133658	-	PlobChr10G00340740	--	K01148 poly(A)-specific ribonuclease [EC:3.1.13.4] | (RefSeq) uncharacterized CRM domain-containing protein At3g25440, chloroplastic isoform X1 (A)	ko03018: RNA degradation	uncharacterized protein LOC114411642 isoform X2 [Glycine soja]	CFM9_ARATH RecName: Full=CRM-domain containing factor CFM9, mitochondrial {ECO:0000305}; AltName: Full=Protein CRM FAMILY MEMBER 9 {ECO:0000303|PubMed:31359042}; Flags: Precursor;	A0A445KHB4_GLYSO SubName: Full=Putative CRM domain-containing protein, chloroplastic isoform A {ECO:0000313|EMBL:RZC10273.1};	Poly(A)-specific exoribonuclease PARN	GO:0005739,mitochondrion; GO:0003723,RNA binding; GO:0000373,Group II intron splicing; GO:0140040,mitochondrial polycistronic RNA processing; GO:0009737,response to abscisic acid; GO:0009651,response to salt stress; GO:0009414,response to water deprivation; GO:0003674,molecular_function; GO:0003676,nucleic acid binding; GO:0005488,binding; GO:0097159,organic cyclic compound binding; GO:1901363,he…	PF01985.24:CRS1 / YhbY (CRM) domain	--	--	--
PlobChr10G00340760	16.5515	16.2731	17.765	23.2533	23.7443	22.8195	13.7631	14.0922	15.3055	4.2137	5.4938	5.2355	7.8584	6.9632	7.1289	555	569	544	667	707	766	510	493	555	141	183	179	275	228	228	chr10	1178331	1181964	+	PlobChr10G00340760	--	K16190 glucuronokinase [EC:2.7.1.43] | (RefSeq) glucuronokinase 1-like (A)	ko00040: Pentose and glucuronate interconversions; ko00053: Ascorbate and aldarate metabolism; ko00520: Amino sugar and nucleotide sugar metabolism; ko01100: Metabolic pathways; ko01250: Biosynthesis of nucleotide sugars	glucuronokinase 1-like [Glycine soja]	GLAK1_ARATH RecName: Full=Glucuronokinase 1; Short=AtGlcAK1; EC=2.7.1.43;	A0A445KI35_GLYSO SubName: Full=Glucuronokinase 1 {ECO:0000313|EMBL:RZC10270.1};	--	GO:0005829,cytosol; GO:0005524,ATP binding; GO:0047940,glucuronokinase activity; GO:0046872,metal ion binding; GO:0004496,mevalonate kinase activity; GO:0008266,poly(U) RNA binding; GO:0042546,cell wall biogenesis; GO:0006020,inositol metabolic process; GO:0008299,isoprenoid biosynthetic process; GO:0016310,phosphorylation; GO:0048868,pollen tube development; GO:0000166,nucleotide binding; GO:000…	PF00288.29:GHMP kinases N terminal domain	--	--	--
PlobChr10G00340780	4.8986	5.2623	5.5446	3.7718	3.5274	3.5994	6.6918	6.298	5.989	5.3335	5.4764	5.7976	6.9505	7.3078	6.7162	208	233	215	137	133	153	314	279	275	226	231	251	308	303	272	chr10	1184705	1191053	+	PlobChr10G00340780	--	K03177 tRNA pseudouridine55 synthase [EC:5.4.99.25] | (RefSeq) uncharacterized protein LOC114411637 isoform X1 (A)	--	tRNA pseudouridine synthase B [Spatholobus suberectus]	CBF5_ARATH RecName: Full=H/ACA ribonucleoprotein complex subunit 4; EC=5.4.99.-; AltName: Full=CBF5 homolog; AltName: Full=Dyskerin; AltName: Full=Nopp-140-associated protein of 57 kDa homolog; Short=AtNAP57; AltName: Full=Nucleolar protein NAP57 homolog;	A0A445KHY6_GLYSO RecName: Full=tRNA pseudouridine(55) synthase {ECO:0000256|ARBA:ARBA00012787}; EC=5.4.99.25 {ECO:0000256|ARBA:ARBA00012787};	Pseudouridine synthase	GO:0031429,box H/ACA snoRNP complex; GO:0005829,cytosol; GO:0005730,nucleolus; GO:0009506,plasmodesma; GO:0009982,pseudouridine synthase activity; GO:0003723,RNA binding; GO:0000495,box H/ACA RNA 3'-end processing; GO:1990481,mRNA pseudouridine synthesis; GO:0031118,rRNA pseudouridine synthesis; GO:0031120,snRNA pseudouridine synthesis; GO:0003674,molecular_function; GO:0003824,catalytic activity…	PF01509.21:TruB family pseudouridylate synthase (N terminal domain)	--	--	--
PlobChr10G00340790	1.13	1.5238	1.0053	18.823	19.8827	21.6576	66.3663	66.8102	73.0443	105.727	120.001	113.973	115.614	117.56	116.395	32	45	26	456	500	614	2077	1974	2237	2988	3376	3291	3417	3251	3144	chr10	1209784	1211813	-	PlobChr10G00340790	--	--	--	putative glutamine amidotransferase GAT1_2.1 isoform X1 [Glycine max]	GT121_ARATH RecName: Full=Putative glutamine amidotransferase GAT1_2.1 {ECO:0000305}; EC=2.4.2.- {ECO:0000305}; AltName: Full=Class I glutamine amidotransferase {ECO:0000303|PubMed:22885937}; AltName: Full=GAT1_2 domain-containing protein 1 {ECO:0000305};	A0A0B2QDN8_GLYSO SubName: Full=Putative glutamine amidotransferase isoform A {ECO:0000313|EMBL:RZB45789.1}; SubName: Full=Putative glutamine amidotransferase-like protein {ECO:0000313|EMBL:KHN19691.1}; EC=6.3.5.2 {ECO:0000313|EMBL:KHN19691.1};	--	GO:0016811,hydrolase activity, acting on carbon-nitrogen (but not peptide) bonds, in linear amides; GO:0016740,transferase activity; GO:0006541,glutamine metabolic process; GO:2000032,regulation of secondary shoot formation; GO:0003674,molecular_function; GO:0003824,catalytic activity; GO:0016787,hydrolase activity; GO:0016810,hydrolase activity, acting on carbon-nitrogen (but not peptide) bonds;…	PF07722.16:Peptidase C26	--	--	--
PlobChr10G00340800	16.3872	14.6675	10.3678	492.537	541.533	465.259	1934.5	1877.85	1921.3	349.585	336.884	334.296	455.885	444.715	456.249	90	84	52	2314	2641	2558	11741	10760	11411	1916	1838	1872	2613	2385	2390	chr10	1229024	1229317	-	PlobChr10G00340800	--	--	--	Non-specific lipid-transfer protein 2 [Glycine max]	NLTP2_PRUAR RecName: Full=Non-specific lipid-transfer protein 2; Short=LTP 2;	A0A0B2S483_GLYSO SubName: Full=Non-specific lipid-transfer protein 2 {ECO:0000313|EMBL:KHN41531.1};	--	GO:0008289,lipid binding; GO:0006869,lipid transport; GO:0003674,molecular_function; GO:0005488,binding; GO:0006810,transport; GO:0008150,biological_process; GO:0010876,lipid localization; GO:0033036,macromolecule localization; GO:0051179,localization; GO:0051234,establishment of localization; GO:0071702,organic substance transport	PF14368.9:Probable lipid transfer	--	--	--
PlobChr10G00340810	41.1781	39.6539	39.2664	280.8	268.381	268.398	134.609	127.122	138.985	153.189	161.142	155.149	112.78	119.831	119.984	240	241	209	1400	1389	1566	867	773	876	891	933	922	686	682	667	chr10	1234210	1234521	-	PlobChr10G00340810	--	--	--	Non-specific lipid-transfer protein 2 [Spatholobus suberectus]	NLTP2_PRUAR RecName: Full=Non-specific lipid-transfer protein 2; Short=LTP 2;	A0A0B2S483_GLYSO SubName: Full=Non-specific lipid-transfer protein 2 {ECO:0000313|EMBL:KHN41531.1};	--	GO:0008289,lipid binding; GO:0006869,lipid transport; GO:0003674,molecular_function; GO:0005488,binding; GO:0006810,transport; GO:0008150,biological_process; GO:0010876,lipid localization; GO:0033036,macromolecule localization; GO:0051179,localization; GO:0051234,establishment of localization; GO:0071702,organic substance transport	PF14368.9:Probable lipid transfer	--	--	--
PlobChr10G00340830	1.4647	1.3371	1.9586	1.4653	1.6336	1.5897	3.1606	2.7403	3.7507	5.6874	6.1954	6.3952	6.2616	6.4469	5.5519	104	99	127	89	103	113	248	203	288	403	437	463	464	447	376	chr10	1243238	1249567	-	PlobChr10G00340830	--	K26154 RAB11-binding protein RELCH | (RefSeq) LOW QUALITY PROTEIN: RAB11-binding protein RELCH-like (A)	--	hypothetical protein GYH30_011131 [Glycine max]	--	A0A445KHA2_GLYSO SubName: Full=LisH domain and HEAT repeat-containing protein KIAA1468-like isoform A {ECO:0000313|EMBL:RZC10262.1}; Flags: Fragment;	Protein phosphatase 2A regulatory subunit A and related proteins	GO:0005802,trans-Golgi network; GO:0032367,intracellular cholesterol transport; GO:0006810,transport; GO:0006869,lipid transport; GO:0008150,biological_process; GO:0009987,cellular process; GO:0010876,lipid localization; GO:0015850,organic hydroxy compound transport; GO:0015918,sterol transport; GO:0030301,cholesterol transport; GO:0032365,intracellular lipid transport; GO:0032366,intracellular s…	PF02985.25:HEAT repeat	--	--	--
PlobChr10G00340840	15.138	14.073	13.133	0.6554	0.5765	0.487	0.4632	0.3271	0.248	0.1221	0.0982	0.0717	0.2102	0.1747	0.1789	621	602	492	23	21	20	21	14	11	5	4	3	9	7	7	chr10	1253213	1256222	+	PlobChr10G00340840	--	--	--	PLASTID MOVEMENT IMPAIRED 2 [Spatholobus suberectus]	PMI2_ARATH RecName: Full=Protein PLASTID MOVEMENT IMPAIRED 2; AltName: Full=Protein WEAK CHLOROPLAST MOVEMENT UNDER BLUE LIGHT 2; Short=Protein WEB2;	A0A1S3UJ78_VIGRR SubName: Full=protein PLASTID MOVEMENT IMPAIRED 2 {ECO:0000313|RefSeq:XP_014506086.1};	--	GO:0005829,cytosol; GO:0009904,chloroplast accumulation movement; GO:0009903,chloroplast avoidance movement; GO:0009637,response to blue light; GO:0006996,organelle organization; GO:0008150,biological_process; GO:0009657,plastid organization; GO:0009658,chloroplast organization; GO:0009902,chloroplast relocation; GO:0009987,cellular process; GO:0016043,cellular component organization; GO:0019750,…	PF05701.14:Weak chloroplast movement under blue light	--	--	--
PlobChr10G00340860	11.2339	13.0313	10.686	25.0048	26.0689	24.5408	3.4399	3.9155	3.2529	3.326	3.2555	3.5891	1.1145	1.2783	0.5651	396	479	344	754	816	866	134	144	124	117	114	129	41	44	19	chr10	1309441	1312462	-	PlobChr10G00340860	--	K03327 multidrug resistance protein, MATE family | (RefSeq) protein DETOXIFICATION 9 (A)	--	protein DETOXIFICATION 9 [Cajanus cajan]	DTX9_ARATH RecName: Full=Protein DETOXIFICATION 9 {ECO:0000303|PubMed:11739388}; Short=AtDTX9 {ECO:0000303|PubMed:11739388}; AltName: Full=Multidrug and toxic compound extrusion protein 9 {ECO:0000305}; Short=MATE protein 9 {ECO:0000305};	I1K1N6_SOYBN RecName: Full=Protein DETOXIFICATION {ECO:0000256|RuleBase:RU004914}; AltName: Full=Multidrug and toxic compound extrusion protein {ECO:0000256|RuleBase:RU004914};	Uncharacterized membrane protein, predicted efflux pump	GO:0016021,integral component of membrane; GO:0016020,membrane; GO:0015297,antiporter activity; GO:0022857,transmembrane transporter activity; GO:0042910,xenobiotic transmembrane transporter activity; GO:0009611,response to wounding; GO:1990961,xenobiotic detoxification by transmembrane export across the plasma membrane; GO:0003674,molecular_function; GO:0005215,transporter activity; GO:0015291,s…	PF01554.21:MatE	--	--	--
PlobChr10G00340870	10.5682	10.3831	12.18	11.5469	10.0127	11.801	11.1254	11.1459	13.1252	21.4148	24.0697	26.3053	17.1451	16.0003	15.812	857	878	902	801	721	958	997	943	1151	1733	1939	2175	1451	1267	1223	chr10	1332000	1341184	+	PlobChr10G00340870	--	--	--	hypothetical protein PHAVU_004G001700g [Phaseolus vulgaris]	MD33A_ARATH RecName: Full=Mediator of RNA polymerase II transcription subunit 33A; AltName: Full=REF4-related 1 protein; AltName: Full=REF4-resembling 1 protein;	V7BXZ9_PHAVU SubName: Full=Uncharacterized protein {ECO:0000313|EMBL:ESW22872.1};	--	GO:0016592,mediator complex; GO:0009698,phenylpropanoid metabolic process; GO:2000762,regulation of phenylpropanoid metabolic process; GO:0006725,cellular aromatic compound metabolic process; GO:0008150,biological_process; GO:0008152,metabolic process; GO:0009987,cellular process; GO:0019748,secondary metabolic process; GO:0044237,cellular metabolic process; GO:0071704,organic substance metabolic…	--	--	--	--
PlobChr10G00340880	0.7975	0.2868	0.5458	2.9133	2.8065	3.4853	2.7964	2.4842	1.9358	5.594	5.3184	5.8661	4.0118	3.2668	2.0903	8	3	5	25	25	35	31	26	21	56	53	60	42	32	20	chr10	1358447	1360962	-	PlobChr10G00340880	--	K03327 multidrug resistance protein, MATE family | (RefSeq) protein DETOXIFICATION 14-like (A)	--	hypothetical protein E2542_SST27966 [Spatholobus suberectus]	--	A0A371EV40_MUCPR SubName: Full=Uncharacterized protein {ECO:0000313|EMBL:RDX69917.1}; Flags: Fragment;	--	--	PF14009.9:PADRE domain	--	--	--
PlobChr10G00340900	18.1562	16.6926	16.8024	38.3483	41.8884	38.6542	45.0239	45.7137	42.9394	43.5523	40.1657	39.6586	48.1118	46.4285	44.1077	678	650	573	1225	1389	1445	1858	1781	1734	1623	1490	1510	1875	1693	1571	chr10	1368619	1370943	+	PlobChr10G00340900	--	K03262 translation initiation factor 5 | (RefSeq) eukaryotic translation initiation factor 5 (A)	--	Eukaryotic translation initiation factor 5, partial [Mucuna pruriens]	IF5_PHAVU RecName: Full=Eukaryotic translation initiation factor 5; Short=eIF-5;	A0A371EH07_MUCPR SubName: Full=Eukaryotic translation initiation factor 5 {ECO:0000313|EMBL:RDX65274.1}; Flags: Fragment;	Translation initiation factor 5 (eIF-5)	GO:0005525,GTP binding; GO:0003743,translation initiation factor activity; GO:0000166,nucleotide binding; GO:0003674,molecular_function; GO:0005488,binding; GO:0017076,purine nucleotide binding; GO:0019001,guanyl nucleotide binding; GO:0032553,ribonucleotide binding; GO:0032555,purine ribonucleotide binding; GO:0032561,guanyl ribonucleotide binding; GO:0035639,purine ribonucleoside triphosphate b…	PF01873.20:Domain found in IF2B/IF5	--	--	--
PlobChr10G00340920	145.684	146.754	141.129	26.0176	25.4734	27.3909	10.5964	12.3393	9.147	16.9089	15.3753	14.9088	18.12	18.6955	21.8092	2003	2104	1772	306	311	377	161	177	136	232	210	209	260	251	286	chr10	1372234	1374555	-	PlobChr10G00340920	--	K02890 large subunit ribosomal protein L22 | (RefSeq) hypothetical protein (A)	ko03010: Ribosome	50S ribosomal protein L22 [Spatholobus suberectus]	RK22_MEDSA RecName: Full=50S ribosomal protein L22, chloroplastic; AltName: Full=CL22; Flags: Precursor;	V7C0H1_PHAVU RecName: Full=50S ribosomal protein L22, chloroplastic {ECO:0000256|ARBA:ARBA00022179};	Mitochondrial/chloroplast ribosomal protein L22	GO:0009507,chloroplast; GO:0015934,large ribosomal subunit; GO:0019843,rRNA binding; GO:0003735,structural constituent of ribosome; GO:0006412,translation; GO:0003674,molecular_function; GO:0003676,nucleic acid binding; GO:0003723,RNA binding; GO:0005488,binding; GO:0097159,organic cyclic compound binding; GO:1901363,heterocyclic compound binding; GO:0005198,structural molecule activity; GO:00065…	PF00237.22:Ribosomal protein L22p/L17e	--	--	--
PlobChr10G00340930	5.8377	5.4303	6.9677	1.7061	2.1694	2.974	1.9545	2.0143	1.9434	2.8079	2.9382	4.3513	3.6918	2.3913	2.5706	100	97	109	25	33	51	37	36	36	48	50	76	66	40	42	chr10	1375100	1379651	+	PlobChr10G00340930	--	K00604 methionyl-tRNA formyltransferase [EC:2.1.2.9] | (RefSeq) uncharacterized protein LOC100798000 (A)	ko00670: One carbon pool by folate; ko00970: Aminoacyl-tRNA biosynthesis; ko01100: Metabolic pathways	uncharacterized protein LOC100798000 [Glycine max]	PURU1_ARATH RecName: Full=Formyltetrahydrofolate deformylase 1, mitochondrial; EC=3.5.1.10; Flags: Precursor;	A0A0R0JPC5_SOYBN RecName: Full=Methionyl-tRNA formyltransferase {ECO:0000256|ARBA:ARBA00012261}; EC=2.1.2.9 {ECO:0000256|ARBA:ARBA00012261};	Methionyl-tRNA formyltransferase	GO:0005739,mitochondrion; GO:0008864,formyltetrahydrofolate deformylase activity; GO:0016742,hydroxymethyl-, formyl- and related transferase activity; GO:0006189,'de novo' IMP biosynthetic process; GO:0006730,one-carbon metabolic process; GO:0009853,photorespiration; GO:0046653,tetrahydrofolate metabolic process; GO:0003674,molecular_function; GO:0003824,catalytic activity; GO:0016787,hydrolase a…	PF00551.22:Formyl transferase	--	--	--
PlobChr10G00340960	0.9961	1.2554	1.0595	9.3817	5.224	9.3245	1.5709	1.6094	1.9737	2.367	2.8075	3.4052	1.9907	2.1567	2.0588	35	46	34	282	163	328	61	59	75	83	98	122	73	74	69	chr10	1400302	1403288	-	PlobChr10G00340960	--	K10355 actin, other eukaryote | (RefSeq) SOY69; actin (A)	ko04814: Motor proteins	actin [Glycine max]	ACT_GOSHI RecName: Full=Actin;	A0A0B2QDQ7_GLYSO SubName: Full=Actin {ECO:0000313|EMBL:KHN19706.1}; SubName: Full=Actin isoform A {ECO:0000313|EMBL:RZB45770.1}; SubName: Full=Actin isoform B {ECO:0000313|EMBL:RZB45771.1}; SubName: Full=Actin isoform C {ECO:0000313|EMBL:RZB45772.1}; SubName: Full=Actin isoform D {ECO:0000313|EMBL:RZC10236.1};	Actin and related proteins	GO:0005737,cytoplasm; GO:0005856,cytoskeleton; GO:0005524,ATP binding; GO:0000166,nucleotide binding; GO:0003674,molecular_function; GO:0005488,binding; GO:0017076,purine nucleotide binding; GO:0030554,adenyl nucleotide binding; GO:0032553,ribonucleotide binding; GO:0032555,purine ribonucleotide binding; GO:0032559,adenyl ribonucleotide binding; GO:0035639,purine ribonucleoside triphosphate bindi…	PF00022.22:Actin	--	--	--
PlobChr10G00340980	70.388	66.2102	62.8638	142.092	131.788	138.473	239.645	236.208	236.552	221.853	241.65	235.413	246.973	245.478	245.727	2614	2564	2132	4514	4346	5148	9835	9152	9500	8222	8915	8914	9572	8902	8704	chr10	1416427	1420171	+	PlobChr10G00340980	--	K00873 pyruvate kinase [EC:2.7.1.40] | (RefSeq) pyruvate kinase, cytosolic isozyme (A)	ko00010: Glycolysis / Gluconeogenesis; ko00620: Pyruvate metabolism; ko01100: Metabolic pathways; ko01110: Biosynthesis of secondary metabolites; ko01200: Carbon metabolism; ko01230: Biosynthesis of amino acids	pyruvate kinase, cytosolic isozyme [Vigna unguiculata]	KPYC_SOYBN RecName: Full=Pyruvate kinase, cytosolic isozyme; Short=PK; EC=2.7.1.40;	A0A4D6M1P7_VIGUN RecName: Full=Pyruvate kinase {ECO:0000256|ARBA:ARBA00012142, ECO:0000256|RuleBase:RU000504}; EC=2.7.1.40 {ECO:0000256|ARBA:ARBA00012142, ECO:0000256|RuleBase:RU000504};	Pyruvate kinase	GO:0005737,cytoplasm; GO:0043231,intracellular membrane-bounded organelle; GO:0005524,ATP binding; GO:0016301,kinase activity; GO:0000287,magnesium ion binding; GO:0030955,potassium ion binding; GO:0004743,pyruvate kinase activity; GO:0006096,glycolytic process; GO:0000166,nucleotide binding; GO:0003674,molecular_function; GO:0005488,binding; GO:0017076,purine nucleotide binding; GO:0030554,adeny…	PF00224.24:Pyruvate kinase, barrel domain	--	--	--
PlobChr10G00341000	19.4173	19.7768	21.3722	11.5451	12.4037	13.2765	9.8154	9.7869	10.2161	7.1456	6.976	7.2235	7.9555	8.1596	7.6868	580	616	583	295	329	397	324	305	330	213	207	220	248	238	219	chr10	1456752	1464567	+	PlobChr10G00341000	--	--	--	hypothetical protein E2542_SST27976 [Spatholobus suberectus]	--	A0A0B2QHK6_GLYSO SubName: Full=Uncharacterized protein {ECO:0000313|EMBL:KHN19709.1};	--	--	PF12049.11:Protein of unknown function (DUF3531)	--	--	--
PlobChr10G00341010	3.2972	3.441	3.0796	2.0406	2.1842	0.8719	1.0531	0.7436	1.3452	0.9718	0.8786	0.5707	0.7434	0.5959	0.305	34	37	29	18	20	9	12	8	15	10	9	6	8	6	3	chr10	1468504	1473075	+	PlobChr10G00341010	--	K03283 heat shock 70kDa protein 1/6/8 | (RefSeq) heat shock 70 kDa protein (A)	ko03040: Spliceosome; ko04141: Protein processing in endoplasmic reticulum; ko04144: Endocytosis	Putative ribonuclease H protein At1g65750 family [Cajanus cajan]	RNHX1_ARATH RecName: Full=Putative ribonuclease H protein At1g65750; EC=3.1.26.4;	A0A151SYQ4_CAJCA SubName: Full=Putative ribonuclease H protein At1g65750 family {ECO:0000313|EMBL:KYP59936.1};	FOG: Reverse transcriptase	GO:0046872,metal ion binding; GO:0003676,nucleic acid binding; GO:0004523,RNA-DNA hybrid ribonuclease activity; GO:0003674,molecular_function; GO:0005488,binding; GO:0043167,ion binding; GO:0043169,cation binding; GO:0097159,organic cyclic compound binding; GO:1901363,heterocyclic compound binding; GO:0003824,catalytic activity; GO:0004518,nuclease activity; GO:0004519,endonuclease activity; GO:0…	PF13456.9:Reverse transcriptase-like	--	--	--
PlobChr10G00341040	4.9104	4.5175	5.0853	2.0626	2.2869	2.1117	1.5213	1.5476	1.8625	2.1517	2.2285	2.563	1.8023	1.9603	1.9546	295	283	279	106	122	127	101	97	121	129	133	157	113	115	112	chr10	1513891	1526333	-	PlobChr10G00341040	--	K25897 protease Do-like 9 [EC:3.4.21.-] | (RefSeq) protease Do-like 9 (A)	--	protease Do-like 10, mitochondrial [Vigna radiata var. radiata]	DGP10_ARATH RecName: Full=Protease Do-like 10, mitochondrial; EC=3.4.21.-; Flags: Precursor;	A0A1S3UW66_VIGRR SubName: Full=protease Do-like 10, mitochondrial {ECO:0000313|RefSeq:XP_014510280.1};	Serine protease	GO:0005759,mitochondrial matrix; GO:0004252,serine-type endopeptidase activity; GO:0006508,proteolysis; GO:0003674,molecular_function; GO:0003824,catalytic activity; GO:0004175,endopeptidase activity; GO:0008233,peptidase activity; GO:0008236,serine-type peptidase activity; GO:0016787,hydrolase activity; GO:0017171,serine hydrolase activity; GO:0140096,catalytic activity, acting on a protein; GO:…	PF17815.4:PDZ domain	--	--	--
PlobChr10G00341070	22.5531	23.5989	22.2489	2.9427	4.0498	3.7719	2.2547	2.4128	2.3753	2.0335	2.5082	1.8139	3.0274	3.0514	2.9893	878	958	791	98	140	147	97	98	100	79	97	72	123	116	111	chr10	1552121	1559018	+	PlobChr10G00341070	--	--	--	uncharacterized protein LOC100803482 [Glycine max]	--	A0A0B2PJV4_GLYSO SubName: Full=Uncharacterized protein {ECO:0000313|EMBL:KHN08009.1};	--	GO:0016021,integral component of membrane; GO:0005575,cellular_component; GO:0016020,membrane; GO:0031224,intrinsic component of membrane; GO:0110165,cellular anatomical entity	--	--	--	--
PlobChr10G00341200	7.2832	6.548	6.7789	10.1104	10.3549	8.8214	4.0367	2.9669	4.2093	4.014	5.3154	5.1787	1.2213	2.2376	0.6681	80	75	68	95	101	97	49	34	50	44	58	58	14	24	7	chr10	1719567	1721522	+	PlobChr10G00341200	--	K01184 polygalacturonase [EC:3.2.1.15] | (RefSeq) probable polygalacturonase At3g15720 (A)	ko00040: Pentose and glucuronate interconversions; ko01100: Metabolic pathways	uncharacterized protein LOC114409030 [Glycine soja]	--	A0A445KXB7_GLYSO SubName: Full=Uncharacterized protein {ECO:0000313|EMBL:RZC15500.1};	--	GO:0016021,integral component of membrane; GO:0005575,cellular_component; GO:0016020,membrane; GO:0031224,intrinsic component of membrane; GO:0110165,cellular anatomical entity	PF06749.15:Protein of unknown function (DUF1218)	--	--	--
PlobChr10G00341210	0.9833	1.4693	0.8263	1.8712	0.9271	0.9594	2.5658	2.0383	3.1718	2.7955	2.1177	1.2111	2.5636	0.7494	0.5754	43	67	33	70	36	42	124	93	150	122	92	54	117	32	24	chr10	1723638	1733131	+	PlobChr10G00341210	--	K02516 type II protein arginine methyltransferase [EC:2.1.1.320] | (RefSeq) protein arginine N-methyltransferase 1.5 (A)	--	protein arginine N-methyltransferase 1.5 [Glycine max]	ANM15_ARATH RecName: Full=Protein arginine N-methyltransferase 1.5; Short=AtPMRT15; Short=AtPMRT5; EC=2.1.1.319; AltName: Full=Shk1 kinase-binding protein 1 homolog;	A0A0R0K5D1_SOYBN RecName: Full=Protein arginine N-methyltransferase {ECO:0000256|PIRNR:PIRNR015894};	Protein kinase inhibitor	GO:0005829,cytosol; GO:0005634,nucleus; GO:0008469,histone-arginine N-methyltransferase activity; GO:0008276,protein methyltransferase activity; GO:0035242,protein-arginine omega-N asymmetric methyltransferase activity; GO:0006325,chromatin organization; GO:0034969,histone arginine methylation; GO:0043985,histone H4-R3 methylation; GO:0035246,peptidyl-arginine N-methylation; GO:0010220,positive r…	PF17285.5:PRMT5 TIM barrel domain	--	--	--
PlobChr10G00341220	0.706	0.4381	1.3036	0.6797	0.4833	1.3413	1.0147	1.6055	2.3554	0.43	0.4181	0.6517	0.6102	0.6096	1.1756	51	33	86	42	31	97	81	121	184	31	30	48	46	43	81	chr10	1733939	1745760	-	PlobChr10G00341220	--	K11858 ubiquitin carboxyl-terminal hydrolase 48 [EC:3.4.19.12] | (RefSeq) ubiquitin carboxyl-terminal hydrolase 26 (A)	--	Ubiquitin carboxyl-terminal hydrolase 26 [Spatholobus suberectus]	UBP26_ARATH RecName: Full=Ubiquitin carboxyl-terminal hydrolase 26; EC=3.4.19.12; AltName: Full=Deubiquitinating enzyme 26; Short=AtUBP26; AltName: Full=Ubiquitin thioesterase 26; AltName: Full=Ubiquitin-specific-processing protease 26;	A0A445K634_GLYSO RecName: Full=Ubiquitinyl hydrolase 1 {ECO:0000256|ARBA:ARBA00012759}; EC=3.4.19.12 {ECO:0000256|ARBA:ARBA00012759};	Ubiquitin carboxyl-terminal hydrolase	GO:0005829,cytosol; GO:0005730,nucleolus; GO:0005634,nucleus; GO:0004843,cysteine-type deubiquitinase activity; GO:0004197,cysteine-type endopeptidase activity; GO:0016579,protein deubiquitination; GO:0048316,seed development; GO:0006511,ubiquitin-dependent protein catabolic process; GO:0003674,molecular_function; GO:0003824,catalytic activity; GO:0008233,peptidase activity; GO:0008234,cysteine-t…	PF00443.32:Ubiquitin carboxyl-terminal hydrolase	--	--	--
PlobChr10G00341240	0.7932	0.319	1.1768	0.1197	0.0576	0	0	0	0	0	0	0	0	0	0	31	13	42	4	2	0	0	0	0	0	0	0	0	0	0	chr10	1756145	1761297	-	PlobChr10G00341240	--	K25656 cryptochrome | (RefSeq) cryptochrome DASH, chloroplastic/mitochondrial isoform X1 (A)	--	cryptochrome DASH, chloroplastic/mitochondrial isoform X1 [Glycine max]	CRYD_ARATH RecName: Full=Cryptochrome DASH, chloroplastic/mitochondrial; AltName: Full=Cryptochrome-3; Flags: Precursor;	I1JUL6_SOYBN RecName: Full=Cryptochrome DASH {ECO:0000256|RuleBase:RU367151};	Deoxyribodipyrimidine photolyase/cryptochrome	GO:0009507,chloroplast; GO:0005739,mitochondrion; GO:0005524,ATP binding; GO:0003677,DNA binding; GO:0003913,DNA photolyase activity; GO:0071949,FAD binding; GO:0009881,photoreceptor activity; GO:0000719,photoreactive repair; GO:0000166,nucleotide binding; GO:0003674,molecular_function; GO:0005488,binding; GO:0017076,purine nucleotide binding; GO:0030554,adenyl nucleotide binding; GO:0032553,ribo…	PF03441.17:FAD binding domain of DNA photolyase	--	--	--
PlobChr10G00341290	0.9048	2.5307	1.5411	2.0859	3.0001	0.8285	5.2534	4.1674	3.5557	3.6769	2.96	5.1023	0.2167	3.3973	2.3978	36	105	56	71	106	33	231	173	153	146	117	207	9	132	91	chr10	2082993	2092376	+	PlobChr10G00341290	--	K02516 type II protein arginine methyltransferase [EC:2.1.1.320] | (RefSeq) protein arginine N-methyltransferase 1.5 (A)	--	hypothetical protein JHK87_009195 [Glycine soja]	ANM15_ARATH RecName: Full=Protein arginine N-methyltransferase 1.5; Short=AtPMRT15; Short=AtPMRT5; EC=2.1.1.319; AltName: Full=Shk1 kinase-binding protein 1 homolog;	A0A0R0K5D1_SOYBN RecName: Full=Protein arginine N-methyltransferase {ECO:0000256|PIRNR:PIRNR015894};	Protein kinase inhibitor	GO:0005829,cytosol; GO:0005634,nucleus; GO:0008469,histone-arginine N-methyltransferase activity; GO:0008276,protein methyltransferase activity; GO:0035242,protein-arginine omega-N asymmetric methyltransferase activity; GO:0006325,chromatin organization; GO:0034969,histone arginine methylation; GO:0043985,histone H4-R3 methylation; GO:0035246,peptidyl-arginine N-methylation; GO:0010220,positive r…	PF17285.5:PRMT5 TIM barrel domain	--	--	--
PlobChr10G00341310	4.5385	1.2555	3.8866	1.5304	2.1296	2.325	1.1584	1.5058	1.4528	1.2827	2.4308	1.7405	1.2266	0.9236	0.8541	156	45	122	45	65	80	44	54	54	44	83	61	44	31	28	chr10	2110196	2114565	-	PlobChr10G00341310	--	K23292 endoplasmic reticulum junction formation protein lunapark | (RefSeq) uncharacterized protein At2g24330 (A)	--	hypothetical protein JHK87_009197 [Glycine soja]	Y2433_ARATH RecName: Full=Uncharacterized protein At2g24330;	I1JUL5_SOYBN RecName: Full=zinc_ribbon_10 domain-containing protein {ECO:0000259|Pfam:PF10058};	--	GO:0005783,endoplasmic reticulum; GO:0071782,endoplasmic reticulum tubular network; GO:0061630,ubiquitin protein ligase activity; GO:0071784,endoplasmic reticulum cisternal network assembly; GO:0071786,endoplasmic reticulum tubular network organization; GO:0003674,molecular_function; GO:0003824,catalytic activity; GO:0004842,ubiquitin-protein transferase activity; GO:0016740,transferase activity;…	PF10058.12:Predicted integral membrane zinc-ribbon metal-binding protein	--	--	--
PlobChr10G00341380	8.6778	8.2353	9.8389	22.0429	22.9044	23.3508	29.709	30.2899	31.229	21.5039	21.3472	20.834	26.0886	23.7536	26.6501	480	475	497	1043	1125	1293	1816	1748	1868	1187	1173	1175	1506	1283	1406	chr10	2878729	2884803	-	PlobChr10G00341380	--	K08150 MFS transporter, SP family, solute carrier family 2 (myo-inositol transporter), member 13 | (RefSeq) probable inositol transporter 2 isoform X1 (A)	--	monosaccharide-sensing protein 2 [Glycine max]	MSSP2_ARATH RecName: Full=Monosaccharide-sensing protein 2; AltName: Full=Sugar transporter MSSP2;	I1K6U5_SOYBN RecName: Full=MFS domain-containing protein {ECO:0000259|PROSITE:PS50850};	Predicted transporter (major facilitator superfamily)	GO:0005794,Golgi apparatus; GO:0016021,integral component of membrane; GO:0016020,membrane; GO:0000325,plant-type vacuole; GO:0005886,plasma membrane; GO:0022857,transmembrane transporter activity; GO:0008643,carbohydrate transport; GO:0055085,transmembrane transport; GO:0003674,molecular_function; GO:0005215,transporter activity; GO:0006810,transport; GO:0008150,biological_process; GO:0051179,lo…	PF00083.27:Sugar (and other) transporter	--	--	--
PlobChr10G00341440	0.0811	0.1037	0.0592	1.3583	1.7346	2.4564	0.0734	0.1554	0.1999	0.5686	0.6256	0.5566	0.2848	0.1937	0.1417	3	4	2	43	57	91	3	6	8	21	23	21	11	7	5	chr10	3045408	3048777	+	PlobChr10G00341440	--	K21777 G2/mitotic-specific cyclin-B, other | (RefSeq) G2/mitotic-specific cyclin-2 isoform X1 (A)	--	Cyclin-B2-3 protein [Spatholobus suberectus]	CCB23_ARATH RecName: Full=Cyclin-B2-3; AltName: Full=G2/mitotic-specific cyclin-B2-3; Short=CycB2;3;	A0A445KTJ0_GLYSO RecName: Full=B-like cyclin {ECO:0000256|ARBA:ARBA00032263}; Flags: Fragment;	Cyclin B and related kinase-activating proteins	GO:0000307,cyclin-dependent protein kinase holoenzyme complex; GO:0005737,cytoplasm; GO:0005634,nucleus; GO:0016538,cyclin-dependent protein serine/threonine kinase regulator activity; GO:0051301,cell division; GO:0044772,mitotic cell cycle phase transition; GO:0000079,regulation of cyclin-dependent protein serine/threonine kinase activity; GO:0003674,molecular_function; GO:0019207,kinase regulat…	PF00134.26:Cyclin, N-terminal domain	--	--	--
PlobChr10G00341470	0.1186	0.1706	0.0325	0.2772	0.267	0.533	0.456	0.483	0.2741	0.8614	0.8951	1.0756	0.7953	1.3052	0.8701	4	6	1	8	8	18	17	17	10	29	30	37	28	43	28	chr10	3074994	3076870	-	PlobChr10G00341470	--	K09486 hypoxia up-regulated 1 | (RefSeq) heat shock 70 kDa protein 17 precursor (A)	ko04141: Protein processing in endoplasmic reticulum	Heat shock 70 kDa protein 17 [Spatholobus suberectus]	HSP7R_ARATH RecName: Full=Heat shock 70 kDa protein 17; AltName: Full=Heat shock protein 70-17; Short=AtHsp70-17; Flags: Precursor;	A0A371EL98_MUCPR SubName: Full=Heat shock 70 kDa protein 17 {ECO:0000313|EMBL:RDX66828.1}; Flags: Fragment;	Molecular chaperones GRP170/SIL1, HSP70 superfamily	GO:0005829,cytosol; GO:0005783,endoplasmic reticulum; GO:0034663,endoplasmic reticulum chaperone complex; GO:0005788,endoplasmic reticulum lumen; GO:0005794,Golgi apparatus; GO:0000325,plant-type vacuole; GO:0099503,secretory vesicle; GO:0005524,ATP binding; GO:0140662,ATP-dependent protein folding chaperone; GO:0071456,cellular response to hypoxia; GO:1903298,negative regulation of hypoxia-induc…	PF00012.23:Hsp70 protein	--	--	--
PlobChr10G00341510	94.5443	99.1962	96.8756	8.1607	9.6757	7.711	2.3081	2.3162	2.2656	1.0426	1.1487	1.2179	1.5436	0.7218	0.9501	2817	3082	2636	208	256	230	76	72	73	31	34	37	48	21	27	chr10	3125921	3131863	+	PlobChr10G00341510	--	K19073 divinyl chlorophyllide a 8-vinyl-reductase [EC:1.3.1.75] | (RefSeq) divinyl chlorophyllide a 8-vinyl-reductase, chloroplastic (A)	ko00860: Porphyrin metabolism; ko01100: Metabolic pathways; ko01110: Biosynthesis of secondary metabolites	hypothetical protein PHAVU_009G116200g [Phaseolus vulgaris]	HC244_ARATH RecName: Full=Protein HIGH CHLOROPHYLL FLUORESCENCE PHENOTYPE 244, chloroplastic {ECO:0000303|PubMed:23027666}; Flags: Precursor;	V7AXG2_PHAVU RecName: Full=NmrA domain-containing protein {ECO:0000259|Pfam:PF05368};	Predicted dehydrogenase	GO:0009507,chloroplast; GO:0009570,chloroplast stroma; GO:0009534,chloroplast thylakoid; GO:0009535,chloroplast thylakoid membrane; GO:0009523,photosystem II; GO:0005886,plasma membrane; GO:0042651,thylakoid membrane; GO:0003743,translation initiation factor activity; GO:0010207,photosystem II assembly; GO:0003674,molecular_function; GO:0003676,nucleic acid binding; GO:0005488,binding; GO:0008135…	PF05368.16:NmrA-like family	--	--	--
PlobChr10G00341520	332.111	326.695	335.199	244.778	211.252	243.018	190.832	200.102	212.1	35.2065	31.8137	36.6168	47.4735	44.6983	41.8429	7997	8203	7371	5042	4517	5858	5078	5027	5523	846	761	899	1193	1051	961	chr10	3135931	3137219	+	PlobChr10G00341520	--	K20547 basic endochitinase B [EC:3.2.1.14] | (RefSeq) endochitinase CH5B (A)	ko00520: Amino sugar and nucleotide sugar metabolism; ko01100: Metabolic pathways; ko04016: MAPK signaling pathway - plant	endochitinase CH5B [Cajanus platycarpus]	CHIT_PHAVU RecName: Full=Endochitinase; EC=3.2.1.14; Flags: Precursor;	A0A6G7NP87_9FABA RecName: Full=Chitinase {ECO:0000256|ARBA:ARBA00012729}; EC=3.2.1.14 {ECO:0000256|ARBA:ARBA00012729};	Predicted chitinase	GO:0005773,vacuole; GO:0008061,chitin binding; GO:0004568,chitinase activity; GO:0016998,cell wall macromolecule catabolic process; GO:0006032,chitin catabolic process; GO:0006952,defense response; GO:0000272,polysaccharide catabolic process; GO:0003674,molecular_function; GO:0005488,binding; GO:0097367,carbohydrate derivative binding; GO:0003824,catalytic activity; GO:0004553,hydrolase activity,…	PF00182.22:Chitinase class I	--	--	--
PlobChr10G00341530	30.2072	30.4987	30.6945	3.4295	3.8846	3.8	1.867	2.1012	2.2358	1.4214	1.9147	1.5651	2.2087	1.7167	1.9942	1874	1973	1739	182	214	236	128	136	150	88	118	99	143	104	118	chr10	3140405	3147127	-	PlobChr10G00341530	--	K01872 alanyl-tRNA synthetase [EC:6.1.1.7] | (RefSeq) alanine--tRNA ligase, chloroplastic/mitochondrial (A)	ko00970: Aminoacyl-tRNA biosynthesis	alanine--tRNA ligase, chloroplastic/mitochondrial [Glycine max]	SYAP_POPTR RecName: Full=Alanine--tRNA ligase, chloroplastic/mitochondrial {ECO:0000255|HAMAP-Rule:MF_03134}; EC=6.1.1.7 {ECO:0000255|HAMAP-Rule:MF_03134}; AltName: Full=Alanyl-tRNA synthetase {ECO:0000255|HAMAP-Rule:MF_03134}; Short=AlaRS {ECO:0000255|HAMAP-Rule:MF_03134}; Flags: Precursor;	I1K6W0_SOYBN RecName: Full=Probable alanine--tRNA ligase, chloroplastic {ECO:0000256|HAMAP-Rule:MF_03134}; EC=6.1.1.7 {ECO:0000256|HAMAP-Rule:MF_03134}; AltName: Full=Alanyl-tRNA synthetase {ECO:0000256|HAMAP-Rule:MF_03134}; Short=AlaRS {ECO:0000256|HAMAP-Rule:MF_03134};	Alanyl-tRNA synthetase	GO:0009507,chloroplast; GO:0005739,mitochondrion; GO:0004813,alanine-tRNA ligase activity; GO:0016597,amino acid binding; GO:0002161,aminoacyl-tRNA editing activity; GO:0005524,ATP binding; GO:0000049,tRNA binding; GO:0008270,zinc ion binding; GO:0006419,alanyl-tRNA aminoacylation; GO:0006400,tRNA modification; GO:0003674,molecular_function; GO:0003824,catalytic activity; GO:0004812,aminoacyl-tRN…	PF01411.22:tRNA synthetases class II (A)	--	--	--
PlobChr10G00341550	3.0836	3.5368	4.0114	1.7879	2.403	1.9221	2.0425	2.199	3.0454	2.9046	2.9427	2.6977	2.5174	2.2737	2.664	250	299	297	124	173	156	183	186	267	235	237	223	213	180	206	chr10	3155924	3164424	+	PlobChr10G00341550	--	--	--	mediator of RNA polymerase II transcription subunit 19a-like isoform X3 [Glycine soja]	MD19A_ARATH RecName: Full=Mediator of RNA polymerase II transcription subunit 19a;	A0A445KUJ2_GLYSO SubName: Full=Mediator of RNA polymerase II transcription subunit 19a isoform E {ECO:0000313|EMBL:RZC14308.1};	--	GO:0016592,mediator complex; GO:0003712,transcription coregulator activity; GO:0045944,positive regulation of transcription by RNA polymerase II; GO:0003674,molecular_function; GO:0140110,transcription regulator activity; GO:0006139,nucleobase-containing compound metabolic process; GO:0006351,DNA-templated transcription; GO:0006355,regulation of DNA-templated transcription; GO:0006357,regulation …	--	--	--	--
PlobChr10G00341570	21.678	21.1708	19.62	1.9653	1.7936	1.4142	0.5204	0.2544	0.5727	0.1773	0.3563	0.5207	0.1696	0.1812	0.0928	490	499	405	38	36	32	13	6	14	4	8	12	4	4	2	chr10	3178818	3180484	+	PlobChr10G00341570	--	--	--	uncharacterized protein LOC100793960 [Glycine max]	--	I1K6W6_SOYBN RecName: Full=GPI inositol-deacylase {ECO:0000256|RuleBase:RU365011}; EC=3.1.-.- {ECO:0000256|RuleBase:RU365011};	--	GO:0005789,endoplasmic reticulum membrane; GO:0016788,hydrolase activity, acting on ester bonds; GO:0015031,protein transport; GO:0003674,molecular_function; GO:0003824,catalytic activity; GO:0016787,hydrolase activity; GO:0006810,transport; GO:0008104,protein localization; GO:0008150,biological_process; GO:0009987,cellular process; GO:0033036,macromolecule localization; GO:0045184,establishment …	PF07819.16:PGAP1-like protein	--	--	--
PlobChr10G00341580	33.18	34.9009	37.3692	6.9596	5.9471	6.7682	6.8074	6.3271	5.8278	5.2918	4.3882	4.4464	6.54	6.0713	6.4769	1332	1461	1370	239	212	272	302	265	253	212	175	182	274	238	248	chr10	3182767	3186934	+	PlobChr10G00341580	--	K01872 alanyl-tRNA synthetase [EC:6.1.1.7] | (RefSeq) hypothetical protein (A)	ko00970: Aminoacyl-tRNA biosynthesis	RNA polymerase sigma factor sigB-like [Glycine soja]	SIGB_ARATH RecName: Full=RNA polymerase sigma factor sigB; Short=Sigma factor B; Short=Sigma-B; AltName: Full=Protein ABERRANT CHLOROPLAST 1; AltName: Full=RNA polymerase sigma factor sig1; Short=Atsig1; Short=Sigma factor 1; AltName: Full=RNA polymerase sigma factor sig2; Short=Atsig2; Short=Sigma factor 2; AltName: Full=RNA polymerase sigma factor sigA; Short=Sigma factor A; Short=Sigma-A; Flag…	A0A445K2Q3_GLYSO RecName: Full=RNA polymerase sigma factor {ECO:0000256|PIRNR:PIRNR000767};	--	GO:0009507,chloroplast; GO:0003677,DNA binding; GO:0016987,sigma factor activity; GO:0071482,cellular response to light stimulus; GO:0009658,chloroplast organization; GO:0006352,DNA-templated transcription initiation; GO:2001141,regulation of RNA biosynthetic process; GO:0010114,response to red light; GO:0006399,tRNA metabolic process; GO:0003674,molecular_function; GO:0003676,nucleic acid bindin…	PF04545.19:Sigma-70, region 4	--	--	--
PlobChr10G00341590	3.281	4.3056	4.0182	3.8859	4.7158	4.2262	9.0631	8.855	10.0999	5.7103	5.4321	7.4942	5.7085	5.9683	6.2008	76	104	85	77	97	98	232	214	253	132	125	177	138	135	137	chr10	3188156	3193173	+	PlobChr10G00341590	--	K11587 chromobox protein 5 | (RefSeq) chromo domain-containing protein LHP1-like (A)	--	uncharacterized protein LOC100807755 [Glycine max]	LHP1_ARATH RecName: Full=Chromo domain-containing protein LHP1 {ECO:0000305}; AltName: Full=Protein LIKE HETEROCHROMATIN PROTEIN 1 {ECO:0000303|PubMed:11731464}; AltName: Full=Protein TERMINAL FLOWER 2 {ECO:0000303|PubMed:12826620, ECO:0000303|PubMed:9611176};	I1K6W8_SOYBN RecName: Full=Chromo domain-containing protein {ECO:0000259|PROSITE:PS50013};	Heterochromatin-associated protein HP1 and related CHROMO domain proteins	GO:0009507,chloroplast; GO:0000791,euchromatin; GO:0000792,heterochromatin; GO:0005634,nucleus; GO:0003682,chromatin binding; GO:0003677,DNA binding; GO:0003935,GTP cyclohydrolase II activity; GO:0042802,identical protein binding; GO:0035064,methylated histone binding; GO:0043565,sequence-specific DNA binding; GO:0030154,cell differentiation; GO:0006325,chromatin organization; GO:0009908,flower d…	PF00385.27:Chromo (CHRromatin Organisation MOdifier) domain	--	--	--
PlobChr10G00341600	111.287	108.58	106.691	22.9267	22.511	22.2536	16.7233	13.5925	13.2996	14.412	13.0604	14.7222	19.6357	18.591	21.854	4426	4503	3875	780	795	886	735	564	572	572	516	597	815	722	829	chr10	3197095	3200899	-	PlobChr10G00341600	--	K02906 large subunit ribosomal protein L3 | (RefSeq) 50S ribosomal protein L3, chloroplastic-like (A)	ko03010: Ribosome	50S ribosomal protein L3, chloroplastic [Mucuna pruriens]	RK3A_ARATH RecName: Full=50S ribosomal protein L3-1, chloroplastic; Flags: Precursor;	A0A371FWY6_MUCPR SubName: Full=50S ribosomal protein L3, chloroplastic {ECO:0000313|EMBL:RDX82849.1};	Mitochondrial/chloroplast ribosomal protein L3	GO:0009507,chloroplast; GO:0009941,chloroplast envelope; GO:0009570,chloroplast stroma; GO:0005829,cytosol; GO:0005840,ribosome; GO:0003729,mRNA binding; GO:0019843,rRNA binding; GO:0003735,structural constituent of ribosome; GO:0006412,translation; GO:0003674,molecular_function; GO:0003676,nucleic acid binding; GO:0003723,RNA binding; GO:0005488,binding; GO:0097159,organic cyclic compound bindin…	PF00297.25:Ribosomal protein L3	--	--	--
PlobChr10G00341620	74.4078	70.8941	74.7814	38.8781	35.3835	42.7912	57.3002	55.5537	60.4772	105.141	105.408	106.835	99.0657	99.8611	104.511	2470	2454	2267	1104	1043	1422	2102	1924	2171	3483	3476	3616	3432	3237	3309	chr10	3215135	3220303	-	PlobChr10G00341620	--	K08472 mlo protein | (RefSeq) MLO-like protein 1 (A)	--	MLO-like protein 1 [Glycine max]	MLO1_ARATH RecName: Full=MLO-like protein 1; Short=AtMlo1; AltName: Full=MLO protein homolog 1; Short=AtMlo-H1;	I1JSC7_SOYBN RecName: Full=MLO-like protein {ECO:0000256|RuleBase:RU280816};	--	GO:0016021,integral component of membrane; GO:0005886,plasma membrane; GO:0005516,calmodulin binding; GO:0006952,defense response; GO:0009607,response to biotic stimulus; GO:0003674,molecular_function; GO:0005488,binding; GO:0005515,protein binding; GO:0006950,response to stress; GO:0008150,biological_process; GO:0050896,response to stimulus; GO:0005575,cellular_component; GO:0016020,membrane; GO…	PF03094.18:Mlo family	--	--	--
PlobChr10G00341630	0.522	0.3523	0.6986	0.2034	0.0871	0.4635	0.1749	0.3706	0.0536	0.2325	0.1946	0.1896	0.2779	0.2772	0.3446	27	19	33	9	4	24	10	20	3	12	10	10	15	14	17	chr10	3227472	3245695	-	PlobChr10G00341630	--	K10756 replication factor C subunit 3/5 | (RefSeq) uncharacterized protein LOC114414406 (A)	ko03030: DNA replication; ko03410: Base excision repair; ko03420: Nucleotide excision repair; ko03430: Mismatch repair	uncharacterized protein LOC102664389 [Glycine max]	RFC3_ARATH RecName: Full=Replication factor C subunit 3; Short=AtRFC3; AltName: Full=Activator 1 subunit 3; AltName: Full=Protein EMBRYO DEFECTIVE 161; AltName: Full=Protein EMBRYO DEFECTIVE 251; AltName: Full=Protein EMBRYO DEFECTIVE 2775;	K7KS98_SOYBN SubName: Full=Uncharacterized protein {ECO:0000313|EMBL:KRH51362.1, ECO:0000313|EnsemblPlants:KRH51362};	Replication factor C, subunit RFC3	GO:0005663,DNA replication factor C complex; GO:0005634,nucleus; GO:0005524,ATP binding; GO:0003677,DNA binding; GO:0006281,DNA repair; GO:0006261,DNA-templated DNA replication; GO:0000166,nucleotide binding; GO:0003674,molecular_function; GO:0005488,binding; GO:0017076,purine nucleotide binding; GO:0030554,adenyl nucleotide binding; GO:0032553,ribonucleotide binding; GO:0032555,purine ribonucleo…	--	--	--	--
PlobChr10G00341660	32.803	33.7848	38.0648	5.8443	7.8689	6.8339	8.3336	9.2754	8.7865	5.8593	6.1215	5.0753	8.3202	7.515	7.6937	1122	1205	1189	171	239	234	315	331	325	200	208	177	297	251	251	chr10	3263645	3267125	-	PlobChr10G00341660	--	K13179 ATP-dependent RNA helicase DDX18/HAS1 [EC:3.6.4.13] | (RefSeq) DEAD-box ATP-dependent RNA helicase 50 (A)	--	hypothetical protein JHK87_008507 [Glycine soja]	RH50_ARATH RecName: Full=DEAD-box ATP-dependent RNA helicase 50; EC=3.6.4.13;	I1JSC9_SOYBN SubName: Full=Uncharacterized protein {ECO:0000313|EMBL:KRH60674.1, ECO:0000313|EnsemblPlants:KRH60674};	ATP-dependent RNA helicase	GO:0009507,chloroplast; GO:0005524,ATP binding; GO:0016887,ATP hydrolysis activity; GO:0003729,mRNA binding; GO:0003724,RNA helicase activity; GO:0006968,cellular defense response; GO:0071369,cellular response to ethylene stimulus; GO:0071395,cellular response to jasmonic acid stimulus; GO:0071446,cellular response to salicylic acid stimulus; GO:0050832,defense response to fungus; GO:0000166,nucl…	PF00270.32:DEAD/DEAH box helicase	--	--	--
PlobChr10G00341670	53.2385	52.6002	52.2028	106.066	114.219	110.459	150.491	147.119	143.426	119.319	118.094	118.147	159.003	166.786	153.785	727	749	651	1239	1385	1510	2271	2096	2118	1626	1602	1645	2266	2224	2003	chr10	3279895	3283728	-	PlobChr10G00341670	--	--	--	uncharacterized protein LOC100781926 isoform X2 [Glycine max]	--	I1K6X4_SOYBN SubName: Full=Uncharacterized protein {ECO:0000313|EMBL:KRH51371.1, ECO:0000313|EnsemblPlants:KRH51371};	--	--	--	--	--	--
PlobChr10G00341690	63.3746	65.2421	63.65	25.1547	25.8061	25.6203	28.2664	28.9581	28.0815	29.1546	30.6317	25.9463	38.262	34.7237	38.4146	2041	2191	1872	693	738	826	1006	973	978	937	980	852	1286	1092	1180	chr10	3303063	3304922	-	PlobChr10G00341690	--	K01845 glutamate-1-semialdehyde 2,1-aminomutase [EC:5.4.3.8] | (RefSeq) glutamate-1-semialdehyde 2,1-aminomutase, chloroplastic (A)	ko00860: Porphyrin metabolism; ko01100: Metabolic pathways; ko01110: Biosynthesis of secondary metabolites; ko01240: Biosynthesis of cofactors	glutamate-1-semialdehyde 2,1-aminomutase, chloroplastic [Glycine max]	GSA_SOYBN RecName: Full=Glutamate-1-semialdehyde 2,1-aminomutase, chloroplastic; Short=GSA; EC=5.4.3.8; AltName: Full=Glutamate-1-semialdehyde aminotransferase; Short=GSA-AT; Flags: Precursor;	I1JSD2_SOYBN RecName: Full=Glutamate-1-semialdehyde 2,1-aminomutase {ECO:0000256|ARBA:ARBA00012143}; EC=5.4.3.8 {ECO:0000256|ARBA:ARBA00012143};	Acetylornithine aminotransferase	GO:0009507,chloroplast; GO:0042286,glutamate-1-semialdehyde 2,1-aminomutase activity; GO:0030170,pyridoxal phosphate binding; GO:0008483,transaminase activity; GO:0015995,chlorophyll biosynthetic process; GO:0006782,protoporphyrinogen IX biosynthetic process; GO:0003674,molecular_function; GO:0003824,catalytic activity; GO:0016853,isomerase activity; GO:0016866,intramolecular transferase activity…	PF00202.24:Aminotransferase class-III	--	--	--
PlobChr10G00341700	5.1123	5.9606	6.4525	5.3629	5.0149	5.4025	5.6123	6.4346	6.5438	7.7787	8.9924	9.0911	10.3129	10.1264	9.662	380	462	438	341	331	402	461	499	526	577	664	689	800	735	685	chr10	3308809	3330889	-	PlobChr10G00341700	--	K18460 exportin-7 | (RefSeq) exportin-7-B-like isoform X1 (A)	ko03013: Nucleocytoplasmic transport	exportin-7-B isoform X1 [Glycine max]	--	K7KHE1_SOYBN SubName: Full=Uncharacterized protein {ECO:0000313|EMBL:KRH60690.1, ECO:0000313|EnsemblPlants:KRH60690};	Nuclear transport receptor RanBP16 (importin beta superfamily)	GO:0005737,cytoplasm; GO:0005643,nuclear pore; GO:0005049,nuclear export signal receptor activity; GO:0006611,protein export from nucleus; GO:0003674,molecular_function; GO:0140104,molecular carrier activity; GO:0140142,nucleocytoplasmic carrier activity; GO:0006810,transport; GO:0006886,intracellular protein transport; GO:0006913,nucleocytoplasmic transport; GO:0008104,protein localization; GO:0…	PF03810.22:Importin-beta N-terminal domain	--	--	--
PlobChr10G00341710	2.6766	2.0635	2.701	5.8284	7.506	8.7026	4.9865	6.7406	6.5032	7.573	6.1283	8.1841	7.4929	7.2019	8.5287	51	41	47	95	127	166	105	134	134	144	116	159	149	134	155	chr10	3334628	3335647	+	PlobChr10G00341710	--	K17732 mitochondrial-processing peptidase subunit beta [EC:3.4.24.64] | (RefSeq) probable mitochondrial-processing peptidase subunit beta, mitochondrial (A)	--	putative mitochondrial-processing peptidase subunit beta, mitochondrial isoform B [Glycine soja]	MPPB_ARATH RecName: Full=Probable mitochondrial-processing peptidase subunit beta, mitochondrial; EC=3.4.24.64 {ECO:0000250|UniProtKB:P10507}; AltName: Full=Beta-MPP; AltName: Full=Complex III subunit I; AltName: Full=Core protein I; AltName: Full=Cytochrome b-c1 complex subunit 1, mitochondrial; AltName: Full=Ubiquinol-cytochrome c oxidoreductase core protein 1; Flags: Precursor;	K7MSG9_SOYBN SubName: Full=Uncharacterized protein {ECO:0000313|EMBL:KRG99602.1, ECO:0000313|EnsemblPlants:KRG99602};	Mitochondrial processing peptidase, beta subunit, and related enzymes (insulinase superfamily)	GO:0009507,chloroplast; GO:0005829,cytosol; GO:0005743,mitochondrial inner membrane; GO:0005758,mitochondrial intermembrane space; GO:0005759,mitochondrial matrix; GO:0005741,mitochondrial outer membrane; GO:0005750,mitochondrial respiratory chain complex III; GO:0005739,mitochondrion; GO:0005730,nucleolus; GO:0009505,plant-type cell wall; GO:0000325,plant-type vacuole; GO:0004222,metalloendopept…	PF00675.23:Insulinase (Peptidase family M16)	--	--	--
PlobChr10G00341720	44.5517	46.3856	44.6522	85.0435	85.5411	85.1943	106.42	109.812	112.04	102.024	100.656	98.1535	105.497	108.041	109.156	1027	1115	940	1677	1751	1966	2711	2641	2793	2347	2305	2307	2538	2432	2400	chr10	3336254	3338740	+	PlobChr10G00341720	--	K02932 large subunit ribosomal protein L5e | (RefSeq) 60S ribosomal protein L5-like (A)	ko03010: Ribosome	60S ribosomal protein L5-like [Abrus precatorius]	RL5_CUCSA RecName: Full=60S ribosomal protein L5;	A0A8B8LF98_ABRPR SubName: Full=60S ribosomal protein L5-like {ECO:0000313|RefSeq:XP_027355031.1};	60S ribosomal protein L5	GO:0005737,cytoplasm; GO:0005634,nucleus; GO:0005840,ribosome; GO:0008097,5S rRNA binding; GO:0003735,structural constituent of ribosome; GO:0006412,translation; GO:0003674,molecular_function; GO:0003676,nucleic acid binding; GO:0003723,RNA binding; GO:0005488,binding; GO:0019843,rRNA binding; GO:0097159,organic cyclic compound binding; GO:1901363,heterocyclic compound binding; GO:0005198,structu…	PF17144.7:Ribosomal large subunit proteins 60S L5, and 50S L18	--	--	--
PlobChr10G00341730	13.2436	14.6322	12.2961	16.8846	15.2521	14.7706	8.5324	10.1057	10.3838	3.6506	3.4947	3.8672	1.6838	1.8434	2.5164	309	356	262	337	316	345	220	246	262	85	81	92	41	42	56	chr10	3340214	3344125	+	PlobChr10G00341730	--	K08900 mitochondrial chaperone BCS1 | (RefSeq) AAA-ATPase At3g50940 (A)	--	uncharacterized protein LOC102665955 isoform X1 [Glycine max]	--	K7KSA7_SOYBN SubName: Full=Uncharacterized protein {ECO:0000313|EMBL:KRH51389.1, ECO:0000313|EnsemblPlants:KRH51389};	--	--	PF05278.15:Arabidopsis phospholipase-like protein (PEARLI 4)	--	--	--
PlobChr10G00341740	0.375	0.045	0.0513	20.6585	12.458	27.2052	4.1993	2.0667	3.0776	10.9914	13.8256	12.4588	13.7442	13.057	13.0236	8	1	1	377	236	581	99	46	71	234	293	271	306	272	265	chr10	3345348	3346729	-	PlobChr10G00341740	--	K09872 aquaporin PIP | (RefSeq) PIP2-1; aquaporin PIP2-1 (A)	--	aquaporin PIP2-1 [Glycine max]	PIP27_ARATH RecName: Full=Aquaporin PIP2-7 {ECO:0000303|PubMed:11806824}; AltName: Full=Plasma membrane intrinsic protein 2-7 {ECO:0000303|PubMed:11806824}; Short=AtPIP2;7 {ECO:0000303|PubMed:11806824}; AltName: Full=Plasma membrane intrinsic protein 3 {ECO:0000303|PubMed:9276952}; Short=At-PIP3 {ECO:0000303|PubMed:9276952}; AltName: Full=Salt stress-induced major intrinsic protein {ECO:0000303|P…	A0A0R0K972_SOYBN SubName: Full=Uncharacterized protein {ECO:0000313|EMBL:KRH60692.1, ECO:0000313|EnsemblPlants:KRH60692};	Aquaporin (major intrinsic protein family)	GO:0046658,anchored component of plasma membrane; GO:0016021,integral component of membrane; GO:0005886,plasma membrane; GO:0009506,plasmodesma; GO:0005773,vacuole; GO:0003729,mRNA binding; GO:0015250,water channel activity; GO:0003674,molecular_function; GO:0003676,nucleic acid binding; GO:0003723,RNA binding; GO:0005488,binding; GO:0097159,organic cyclic compound binding; GO:1901363,heterocycli…	PF00230.23:Major intrinsic protein	--	--	--
PlobChr10G00341760	0.0939	0.1801	0.2057	0.8783	0.3173	0.3753	0.7649	0.9002	0.6948	1.5057	2.0798	2.6711	0.4499	0.3847	0.9846	1	2	2	8	3	4	9	10	8	16	22	29	5	4	10	chr10	3377171	3379942	-	PlobChr10G00341760	--	K09841 xanthoxin dehydrogenase [EC:1.1.1.288] | (RefSeq) xanthoxin dehydrogenase (A)	ko00906: Carotenoid biosynthesis; ko01100: Metabolic pathways; ko01110: Biosynthesis of secondary metabolites	(-)-isopiperitenol/(-)-carveol dehydrogenase, mitochondrial isoform X1 [Glycine max]	ISPD_MENPI RecName: Full=(-)-isopiperitenol/(-)-carveol dehydrogenase, mitochondrial; EC=1.1.1.223; EC=1.1.1.243; Flags: Precursor;	I1JSD6_SOYBN SubName: Full=Uncharacterized protein {ECO:0000313|EMBL:KRH60693.1, ECO:0000313|EnsemblPlants:KRH60693};	Reductases with broad range of substrate specificities	GO:0005739,mitochondrion; GO:0018459,carveol dehydrogenase activity; GO:0018458,isopiperitenol dehydrogenase activity; GO:0000166,nucleotide binding; GO:0031525,menthol biosynthetic process; GO:0003674,molecular_function; GO:0003824,catalytic activity; GO:0016491,oxidoreductase activity; GO:0016614,oxidoreductase activity, acting on CH-OH group of donors; GO:0016616,oxidoreductase activity, actin…	PF00106.28:short chain dehydrogenase	--	--	--
PlobChr10G00341770	0.3304	0.3169	0.0724	1.0816	0.4466	0.5942	0.4186	1.2669	0.6722	1.3245	1.5301	1.2315	0.38	0.2707	0.3464	5	5	1	14	6	9	7	20	11	20	23	19	6	4	5	chr10	3380707	3381516	+	PlobChr10G00341770	--	K09841 xanthoxin dehydrogenase [EC:1.1.1.288] | (RefSeq) xanthoxin dehydrogenase (A)	ko00906: Carotenoid biosynthesis; ko01100: Metabolic pathways; ko01110: Biosynthesis of secondary metabolites	(-)-isopiperitenol/(-)-carveol dehydrogenase, mitochondrial isoform X1 [Glycine max]	ISPD_MENPI RecName: Full=(-)-isopiperitenol/(-)-carveol dehydrogenase, mitochondrial; EC=1.1.1.223; EC=1.1.1.243; Flags: Precursor;	I1JSD6_SOYBN SubName: Full=Uncharacterized protein {ECO:0000313|EMBL:KRH60693.1, ECO:0000313|EnsemblPlants:KRH60693};	Reductases with broad range of substrate specificities	GO:0005739,mitochondrion; GO:0018459,carveol dehydrogenase activity; GO:0018458,isopiperitenol dehydrogenase activity; GO:0000166,nucleotide binding; GO:0031525,menthol biosynthetic process; GO:0003674,molecular_function; GO:0003824,catalytic activity; GO:0016491,oxidoreductase activity; GO:0016614,oxidoreductase activity, acting on CH-OH group of donors; GO:0016616,oxidoreductase activity, actin…	PF13561.9:Enoyl-(Acyl carrier protein) reductase	--	--	--
PlobChr10G00341780	78.0908	75.1658	71.4108	46.8491	50.427	44.947	18.7217	18.0275	16.5563	12.2869	11.4327	10.7132	10.6053	11.6308	9.8597	2159	2167	1803	1108	1238	1244	572	520	495	339	314	302	306	314	260	chr10	3387432	3390053	+	PlobChr10G00341780	--	K01534 Zn2+/Cd2+-exporting ATPase [EC:7.2.2.12 7.2.2.21] | (RefSeq) p-type ATPase superfamily (A)	--	Urease accessory protein UreH [Spatholobus suberectus]	--	A0A371E658_MUCPR SubName: Full=UreH {ECO:0000313|EMBL:RDX61500.1}; Flags: Fragment;	--	GO:0016021,integral component of membrane; GO:0005575,cellular_component; GO:0016020,membrane; GO:0031224,intrinsic component of membrane; GO:0110165,cellular anatomical entity	PF13386.9:Cytochrome C biogenesis protein transmembrane region	--	--	--
PlobChr10G00341790	8.3051	6.5793	8.4022	26.1182	28.5156	30.2087	14.7854	12.8057	13.6902	8.865	9.3598	9.7832	7.8714	7.9503	8.9439	184	152	170	495	561	670	362	296	328	196	206	221	182	172	189	chr10	3392288	3393713	-	PlobChr10G00341790	--	K19042 E3 ubiquitin-protein ligase BOI and related proteins [EC:2.3.2.27] | (RefSeq) probable BOI-related E3 ubiquitin-protein ligase 3 (A)	--	probable BOI-related E3 ubiquitin-protein ligase 3 [Glycine max]	BRG3_ARATH RecName: Full=Probable BOI-related E3 ubiquitin-protein ligase 3; EC=2.3.2.27 {ECO:0000250|UniProtKB:Q9FHE4}; AltName: Full=RING-type E3 ubiquitin transferase BRG3 {ECO:0000305};	A0A445K2T8_GLYSO SubName: Full=Putative BOI-related E3 ubiquitin-protein ligase 3 {ECO:0000313|EMBL:RZC05119.1};	Predicted E3 ubiquitin ligase	GO:0005634,nucleus; GO:0046872,metal ion binding; GO:0004842,ubiquitin-protein transferase activity; GO:0006952,defense response; GO:0043161,proteasome-mediated ubiquitin-dependent protein catabolic process; GO:0043067,regulation of programmed cell death; GO:0003674,molecular_function; GO:0005488,binding; GO:0043167,ion binding; GO:0043169,cation binding; GO:0003824,catalytic activity; GO:0016740…	PF13920.9:Zinc finger, C3HC4 type (RING finger)	--	--	--
PlobChr10G00341800	101.882	109.517	103.117	259.06	233.488	268.865	383.984	382.446	357.689	299.472	320.308	308.913	331.92	329.629	347.368	885	992	818	1925	1801	2338	3686	3466	3360	2596	2764	2736	3009	2796	2878	chr10	3419842	3420451	+	PlobChr10G00341800	--	K10752 histone-binding protein RBBP4 | (RefSeq) LOW QUALITY PROTEIN: WD-40 repeat-containing protein MSI3 (A)	ko03082: ATP-dependent chromatin remodeling; ko03083: Polycomb repressive complex	heavy metal-associated isoprenylated plant protein 26 [Glycine max]	HIP26_ARATH RecName: Full=Heavy metal-associated isoprenylated plant protein 26 {ECO:0000303|PubMed:21072340, ECO:0000303|PubMed:23368984}; Short=AtHIP26 {ECO:0000303|PubMed:23368984}; Short=AtHIPP26 {ECO:0000303|PubMed:21072340, ECO:0000303|PubMed:23368984}; AltName: Full=Farnesylated protein 6 {ECO:0000303|PubMed:8837031}; Short=AtFP6 {ECO:0000303|PubMed:8837031}; Flags: Precursor;	A0A445KTM3_GLYSO SubName: Full=Heavy metal-associated isoprenylated plant protein 26 isoform A {ECO:0000313|EMBL:RZC14336.1}; SubName: Full=Heavy metal-associated isoprenylated plant protein 26 isoform B {ECO:0000313|EMBL:RZC14337.1};	Copper chaperone	GO:0031965,nuclear membrane; GO:0005886,plasma membrane; GO:0009506,plasmodesma; GO:0046870,cadmium ion binding; GO:0005507,copper ion binding; GO:0032791,lead ion binding; GO:0010286,heat acclimation; GO:0003674,molecular_function; GO:0005488,binding; GO:0043167,ion binding; GO:0043169,cation binding; GO:0046872,metal ion binding; GO:0046914,transition metal ion binding; GO:0006950,response to s…	PF00403.29:Heavy-metal-associated domain	--	--	--
PlobChr10G00341820	0.5038	0.3825	0.5747	0.4417	0.4728	0.0629	0.076	0.0201	0	0.0421	0.0634	0.0206	0.2615	0.1075	0.088	24	19	25	18	20	3	4	1	0	2	3	1	13	5	4	chr10	3436687	3440315	+	PlobChr10G00341820	--	K12309 beta-galactosidase [EC:3.2.1.23] | (RefSeq) BGAL2; beta-galactosidase 2 (A)	ko00052: Galactose metabolism; ko00511: Other glycan degradation; ko00531: Glycosaminoglycan degradation; ko00600: Sphingolipid metabolism; ko00604: Glycosphingolipid biosynthesis - ganglio series; ko01100: Metabolic pathways	beta-galactosidase 13 [Glycine max]	BGA13_ARATH RecName: Full=Beta-galactosidase 13; Short=Lactase 13; EC=3.2.1.23; Flags: Precursor;	A0A0R4J2Z7_SOYBN RecName: Full=Beta-galactosidase {ECO:0000256|ARBA:ARBA00012756, ECO:0000256|RuleBase:RU000675}; EC=3.2.1.23 {ECO:0000256|ARBA:ARBA00012756, ECO:0000256|RuleBase:RU000675};	Beta-galactosidase	GO:0048046,apoplast; GO:0005773,vacuole; GO:0004565,beta-galactosidase activity; GO:0030246,carbohydrate binding; GO:0005975,carbohydrate metabolic process; GO:0003674,molecular_function; GO:0003824,catalytic activity; GO:0004553,hydrolase activity, hydrolyzing O-glycosyl compounds; GO:0015925,galactosidase activity; GO:0016787,hydrolase activity; GO:0016798,hydrolase activity, acting on glycosyl…	PF01301.22:Glycosyl hydrolases family 35	--	--	--
PlobChr10G00341850	7.0545	8.1979	8.9063	9.7506	9.5333	8.6636	5.2196	4.6536	5.3339	1.996	2.2975	1.6687	1.1929	0.6374	0.8701	170	206	196	201	204	209	139	117	139	48	55	41	30	15	20	chr10	3495967	3497336	+	PlobChr10G00341850	--	K09422 transcription factor MYB, plant | (RefSeq) myb-related protein 308 (A)	--	Myb-related protein 308 [Mucuna pruriens]	EBIII_PETHY RecName: Full=MYB-like transcription factor 4 {ECO:0000303|PubMed:21068208}; Short=PhMYB4 {ECO:0000303|PubMed:21068208}; AltName: Full=MYB-like protein MYB5d8 {ECO:0000303|Ref.1}; AltName: Full=Protein EMISSION OF BENZENOIDS III {ECO:0000303|Ref.2}; Short=PhEOBIII {ECO:0000303|Ref.2};	A0A371I3U2_MUCPR SubName: Full=Myb-related protein 308 {ECO:0000313|EMBL:RDY09711.1};	Transcription factor, Myb superfamily	GO:0005634,nucleus; GO:0000976,transcription cis-regulatory region binding; GO:0010597,green leaf volatile biosynthetic process; GO:0045892,negative regulation of DNA-templated transcription; GO:0001067,transcription regulatory region nucleic acid binding; GO:0003674,molecular_function; GO:0003676,nucleic acid binding; GO:0003677,DNA binding; GO:0003690,double-stranded DNA binding; GO:0005488,bin…	PF00249.34:Myb-like DNA-binding domain	MYB	TF	MYB->MYB
PlobChr10G00341860	0.0459	0	0.0251	2.3058	1.9372	2.9097	0.2698	0.2198	0.2757	0.1839	0.3001	0.5174	0.1978	0.1879	0.1683	2	0	1	86	75	127	13	10	13	8	13	23	9	8	7	chr10	3513785	3516118	-	PlobChr10G00341860	--	K25898 CO(2)-response secreted protease | (RefSeq) CO(2)-response secreted protease (A)	--	Subtilisin protease SBT1.6 [Spatholobus suberectus]	SBT16_ARATH RecName: Full=Subtilisin-like protease SBT1.6 {ECO:0000303|PubMed:16193095}; EC=3.4.21.- {ECO:0000305}; AltName: Full=Subtilase subfamily 1 member 6 {ECO:0000303|PubMed:16193095}; Short=AtSBT1.6 {ECO:0000303|PubMed:16193095}; AltName: Full=Subtilisin-like serine protease 2 {ECO:0000303|PubMed:12702015}; Short=At-SLP2 {ECO:0000303|PubMed:12702015}; Flags: Precursor;	I1JSE5_SOYBN SubName: Full=Uncharacterized protein {ECO:0000313|EMBL:KRH60704.1, ECO:0000313|EnsemblPlants:KRH60704};	--	GO:0005886,plasma membrane; GO:0004252,serine-type endopeptidase activity; GO:0008236,serine-type peptidase activity; GO:0009827,plant-type cell wall modification; GO:0006508,proteolysis; GO:0003674,molecular_function; GO:0003824,catalytic activity; GO:0004175,endopeptidase activity; GO:0008233,peptidase activity; GO:0016787,hydrolase activity; GO:0017171,serine hydrolase activity; GO:0140096,cat…	PF00082.25:Subtilase family	--	--	--
PlobChr10G00341880	0	0.0658	0	16.5271	12.0569	19.5385	1.18	1.1183	1.777	1.5818	2.2107	1.6827	9.075	7.2391	6.4759	0	1	0	206	156	285	19	17	28	23	32	25	138	103	90	chr10	3527799	3529098	-	PlobChr10G00341880	--	K05765 cofilin | (RefSeq) actin-depolymerizing factor 5 (A)	--	actin-depolymerizing factor 5 [Glycine max]	ADF5_ARATH RecName: Full=Actin-depolymerizing factor 5; Short=ADF-5; Short=AtADF5;	A0A445KTP7_GLYSO SubName: Full=Actin-depolymerizing factor 5 {ECO:0000313|EMBL:RZC14345.1};	Actin depolymerizing factor	GO:0015629,actin cytoskeleton; GO:0005737,cytoplasm; GO:0005829,cytosol; GO:0051015,actin filament binding; GO:0051017,actin filament bundle assembly; GO:0030042,actin filament depolymerization; GO:0003674,molecular_function; GO:0003779,actin binding; GO:0005488,binding; GO:0005515,protein binding; GO:0008092,cytoskeletal protein binding; GO:0044877,protein-containing complex binding; GO:0006996,…	PF00241.23:Cofilin/tropomyosin-type actin-binding protein	--	--	--
PlobChr10G00341890	0	0	0	0.9104	1.4309	1.0236	3.0785	2.7501	3.1081	3.0805	3.6722	2.2914	4.1239	4.8692	4.3404	0	0	0	19	31	25	83	70	82	75	89	57	105	116	101	chr10	3533228	3540384	-	PlobChr10G00341890	--	K01802 peptidylprolyl isomerase [EC:5.2.1.8] | (RefSeq) peptidyl-prolyl cis-trans isomerase CYP19-4-like isoform X1 (A)	--	peptidyl-prolyl cis-trans isomerase CYP39 [Glycine max]	CP21A_ARATH RecName: Full=Peptidyl-prolyl cis-trans isomerase CYP21-1; Short=PPIase CYP21-1; EC=5.2.1.8; AltName: Full=Cyclophilin of 21 kDa 1; AltName: Full=Cyclophilin-21-1; Flags: Precursor;	I1JSE7_SOYBN RecName: Full=Peptidyl-prolyl cis-trans isomerase {ECO:0000256|RuleBase:RU363019}; Short=PPIase {ECO:0000256|RuleBase:RU363019}; EC=5.2.1.8 {ECO:0000256|RuleBase:RU363019};	Cyclophilin type peptidyl-prolyl cis-trans isomerase	GO:0005737,cytoplasm; GO:0005783,endoplasmic reticulum; GO:0005768,endosome; GO:0005794,Golgi apparatus; GO:0005797,Golgi medial cisterna; GO:0043231,intracellular membrane-bounded organelle; GO:0005802,trans-Golgi network; GO:0016018,cyclosporin A binding; GO:0003755,peptidyl-prolyl cis-trans isomerase activity; GO:0006457,protein folding; GO:0000413,protein peptidyl-prolyl isomerization; GO:000…	PF00160.24:Cyclophilin type peptidyl-prolyl cis-trans isomerase/CLD	--	--	--
PlobChr10G00341910	53.1941	51.2013	52.9531	9.6957	10.0052	10.3353	7.5561	6.1442	7.7736	26.2012	28.0472	28.2914	42.9153	45.7507	44.1861	1892	1899	1720	295	316	368	297	228	299	930	991	1026	1593	1589	1499	chr10	3564453	3567738	+	PlobChr10G00341910	--	K09487 heat shock protein 90kDa beta | (RefSeq) endoplasmin homolog isoform X1 (A)	ko04141: Protein processing in endoplasmic reticulum; ko04626: Plant-pathogen interaction	NUCLEAR FUSION DEFECTIVE 4 [Spatholobus suberectus]	NFD4_ARATH RecName: Full=Protein NUCLEAR FUSION DEFECTIVE 4 {ECO:0000303|PubMed:16698901};	A0A371GZ22_MUCPR SubName: Full=Protein NUCLEAR FUSION DEFECTIVE 4 {ECO:0000313|EMBL:RDX95812.1}; Flags: Fragment;	--	GO:0016021,integral component of membrane; GO:0016020,membrane; GO:0005739,mitochondrion; GO:0000741,karyogamy; GO:0010197,polar nucleus fusion; GO:0009651,response to salt stress; GO:0006996,organelle organization; GO:0006997,nucleus organization; GO:0008150,biological_process; GO:0009987,cellular process; GO:0016043,cellular component organization; GO:0048284,organelle fusion; GO:0071840,cellul…	PF06813.16:Nodulin-like	--	--	--
PlobChr10G00341920	0.0513	0.0738	0.1685	0.8396	0.8088	0.8199	1.6247	1.1309	1.8026	2.4161	2.298	3.8238	11.2566	10.113	12.6932	2	3	6	28	28	32	70	46	76	94	89	152	458	385	472	chr10	3576486	3579970	+	PlobChr10G00341920	--	K01181 endo-1,4-beta-xylanase [EC:3.2.1.8] | (RefSeq) probable endo-1,4-beta-xylanase C (A)	--	hypothetical protein JHK87_013897 [Glycine soja]	XYN5_ARATH RecName: Full=Endo-1,4-beta-xylanase 5 {ECO:0000303|PubMed:12154138}; Short=AtXyn5 {ECO:0000303|PubMed:12154138}; Short=Xylan endohydrolase 5 {ECO:0000303|PubMed:12154138}; Short=Xylanase 5 {ECO:0000303|PubMed:12154138}; EC=3.2.1.8 {ECO:0000255|PROSITE-ProRule:PRU01096}; Flags: Precursor;	I1K6Z9_SOYBN RecName: Full=GH10 domain-containing protein {ECO:0000259|PROSITE:PS51760};	--	GO:0031176,endo-1,4-beta-xylanase activity; GO:0045493,xylan catabolic process; GO:0003674,molecular_function; GO:0003824,catalytic activity; GO:0004553,hydrolase activity, hydrolyzing O-glycosyl compounds; GO:0016787,hydrolase activity; GO:0016798,hydrolase activity, acting on glycosyl bonds; GO:0097599,xylanase activity; GO:0000272,polysaccharide catabolic process; GO:0005975,carbohydrate metab…	PF00331.23:Glycosyl hydrolase family 10	--	--	--
PlobChr10G00341940	81.128	78.3551	82.2311	103.748	101.084	104.278	26.8026	25.6546	27.59	22.3327	22.071	20.6181	7.5106	7.5831	6.4001	2246	2262	2079	2457	2485	2890	820	741	826	617	607	582	217	205	169	chr10	3586621	3599777	-	PlobChr10G00341940	--	K10260 F-box and WD-40 domain protein 7 | (RefSeq) uncharacterized protein (A)	ko04120: Ubiquitin mediated proteolysis	E3 ubiquitin-protein ligase PUB22, partial [Mucuna pruriens]	PUB22_ARATH RecName: Full=E3 ubiquitin-protein ligase PUB22 {ECO:0000303|PubMed:11495788}; EC=2.3.2.27 {ECO:0000269|PubMed:18664614, ECO:0000269|PubMed:18771922, ECO:0000269|PubMed:23170036}; AltName: Full=Plant U-box protein 22 {ECO:0000303|PubMed:11495788}; AltName: Full=RING-type E3 ubiquitin transferase PUB22 {ECO:0000303|PubMed:11495788}; AltName: Full=U-box domain-containing protein 22 {ECO…	A0A371HDD9_MUCPR RecName: Full=RING-type E3 ubiquitin transferase {ECO:0000256|ARBA:ARBA00012483}; EC=2.3.2.27 {ECO:0000256|ARBA:ARBA00012483}; Flags: Fragment;	--	GO:0005829,cytosol; GO:0061630,ubiquitin protein ligase activity; GO:0004842,ubiquitin-protein transferase activity; GO:0006952,defense response; GO:0051865,protein autoubiquitination; GO:0016567,protein ubiquitination; GO:0002679,respiratory burst involved in defense response; GO:0009414,response to water deprivation; GO:0003674,molecular_function; GO:0003824,catalytic activity; GO:0016740,trans…	PF04564.18:U-box domain	--	--	--
PlobChr10G00341950	0.1565	0.2252	0.1714	0.7319	0.3525	0.8339	0	0	0.0724	0.1046	0	0.0768	0.05	0.0534	0.1368	6	9	6	24	12	32	0	0	3	4	0	3	2	2	5	chr10	3607958	3612672	+	PlobChr10G00341950	--	K13946 auxin influx carrier (AUX1 LAX family) | (RefSeq) LAX7; auxin transporter-like protein 5 (A)	ko04075: Plant hormone signal transduction	auxin transporter-like protein 5 [Glycine max]	LAX5_MEDTR RecName: Full=Auxin transporter-like protein 5; AltName: Full=AUX1-like protein 5; AltName: Full=MtLAX5;	I1K700_SOYBN RecName: Full=Aa_trans domain-containing protein {ECO:0000259|Pfam:PF01490};	Amino acid transporters	GO:0016021,integral component of membrane; GO:0005886,plasma membrane; GO:0015293,symporter activity; GO:0006865,amino acid transport; GO:0009734,auxin-activated signaling pathway; GO:0003674,molecular_function; GO:0005215,transporter activity; GO:0015291,secondary active transmembrane transporter activity; GO:0022804,active transmembrane transporter activity; GO:0022857,transmembrane transporter…	PF01490.21:Transmembrane amino acid transporter protein	--	--	--
PlobChr10G00341990	33.8417	33.7183	31.0896	95.1518	101.761	105.016	154.072	152.832	142.571	148.506	135.469	129.659	165.841	158.97	152.245	385	400	323	926	1028	1196	1937	1814	1754	1686	1531	1504	1969	1766	1652	chr10	3625150	3625758	+	PlobChr10G00341990	--	K09250 cellular nucleic acid-binding protein | (RefSeq) glycine-rich protein 2-like (A)	--	glycine-rich protein 2-like [Vigna unguiculata]	GRP2_NICSY RecName: Full=Glycine-rich protein 2;	I1JSF3_SOYBN SubName: Full=Uncharacterized protein {ECO:0000313|EMBL:KRH60714.1, ECO:0000313|EnsemblPlants:KRH60714};	Predicted RNA-binding protein containing PIN domain and invovled in translation or RNA processing	GO:0003723,RNA binding; GO:0008270,zinc ion binding; GO:0003674,molecular_function; GO:0003676,nucleic acid binding; GO:0005488,binding; GO:0097159,organic cyclic compound binding; GO:1901363,heterocyclic compound binding; GO:0043167,ion binding; GO:0043169,cation binding; GO:0046872,metal ion binding; GO:0046914,transition metal ion binding	PF00313.25:'Cold-shock' DNA-binding domain	CSD	TF	CSD
PlobChr10G00342020	24.4558	22.8643	22.8528	14.3888	11.0964	14.0381	15.0555	16.0709	13.8915	15.2153	13.6262	13.0224	16.2827	15.5164	14.8355	757	738	646	381	305	435	515	519	465	470	419	411	526	469	438	chr10	3671540	3673196	-	PlobChr10G00342020	--	K13448 calcium-binding protein CML | (RefSeq) probable calcium-binding protein CML27 (A)	ko04626: Plant-pathogen interaction	hypothetical protein GYH30_013671 [Glycine max]	--	I1K702_SOYBN RecName: Full=PLCXc domain-containing protein {ECO:0000259|SMART:SM00148};	Glycosylphosphatidylinositol-specific phospholipase C	GO:0008081,phosphoric diester hydrolase activity; GO:0006629,lipid metabolic process; GO:0003674,molecular_function; GO:0003824,catalytic activity; GO:0016787,hydrolase activity; GO:0016788,hydrolase activity, acting on ester bonds; GO:0042578,phosphoric ester hydrolase activity; GO:0008150,biological_process; GO:0008152,metabolic process; GO:0044238,primary metabolic process; GO:0071704,organic …	PF00388.22:Phosphatidylinositol-specific phospholipase C, X domain	--	--	--
PlobChr10G00342030	4.4451	4.5064	2.8509	2.1527	2.1453	2.0299	3.103	3.7128	3.993	3.9452	5.6891	5.0446	4.9894	4.2269	4.8601	70	74	41	29	30	32	54	61	68	62	89	81	82	65	73	chr10	3678857	3684715	+	PlobChr10G00342030	--	K11111 telomeric repeat-binding factor 2 | (RefSeq) uncharacterized protein LOC111448860 isoform X1 (A)	--	Telomeric repeat-binding factor 1 [Spatholobus suberectus]	--	A0A371HCB5_MUCPR SubName: Full=Uncharacterized protein {ECO:0000313|EMBL:RDY00344.1}; Flags: Fragment;	--	--	--	--	--	--
PlobChr10G00342060	0.4696	0.4503	0.404	1.8428	2.3419	1.8763	3.1262	2.9577	3.1016	2.7224	1.857	3.1251	1.8641	1.2022	2.0748	14	14	11	47	62	56	103	92	100	81	55	95	58	35	59	chr10	3703851	3707459	-	PlobChr10G00342060	--	K22733 magnesium transporter | (RefSeq) probable magnesium transporter NIPA6 (A)	--	putative magnesium transporter NIPA6 [Glycine max]	NIPA6_ARATH RecName: Full=Probable magnesium transporter NIPA6;	K7KSB2_SOYBN RecName: Full=Probable magnesium transporter {ECO:0000256|RuleBase:RU363078};	Uncharacterized conserved protein	GO:0005769,early endosome; GO:0005783,endoplasmic reticulum; GO:0016021,integral component of membrane; GO:0016020,membrane; GO:0005886,plasma membrane; GO:0015095,magnesium ion transmembrane transporter activity; GO:0043621,protein self-association; GO:0051607,defense response to virus; GO:0015693,magnesium ion transport; GO:0003674,molecular_function; GO:0005215,transporter activity; GO:0008324…	PF05653.17:Magnesium transporter NIPA	--	--	--
PlobChr10G00342070	19.1847	16.4196	17.0545	30.0231	33.1041	33.2795	21.467	21.7496	18.885	15.4001	14.8474	12.9484	13.7376	15.7384	10.8139	186	166	151	249	285	323	230	220	198	149	143	128	139	149	100	chr10	3711758	3712276	-	PlobChr10G00342070	--	K01802 peptidylprolyl isomerase [EC:5.2.1.8] | (RefSeq) peptidyl-prolyl cis-trans isomerase 1 (A)	--	PREDICTED: peptidyl-prolyl cis-trans isomerase 1 [Vigna angularis]	CYP1_SOYBN RecName: Full=Peptidyl-prolyl cis-trans isomerase 1 {ECO:0000250|UniProtKB:O49886}; Short=PPIase 1 {ECO:0000250|UniProtKB:O49886}; EC=5.2.1.8; AltName: Full=Cyclophilin 1 {ECO:0000303|Ref.1}; AltName: Full=Cyclosporin A-binding protein 1 {ECO:0000250|UniProtKB:O49886}; AltName: Full=Rotamase 1 {ECO:0000250|UniProtKB:O49886};	A0A0L9UI67_PHAAN RecName: Full=Peptidyl-prolyl cis-trans isomerase {ECO:0000256|RuleBase:RU363019}; Short=PPIase {ECO:0000256|RuleBase:RU363019}; EC=5.2.1.8 {ECO:0000256|RuleBase:RU363019};	Cyclophilin type peptidyl-prolyl cis-trans isomerase	GO:0005737,cytoplasm; GO:0016018,cyclosporin A binding; GO:0003755,peptidyl-prolyl cis-trans isomerase activity; GO:0006457,protein folding; GO:0000413,protein peptidyl-prolyl isomerization; GO:0003674,molecular_function; GO:0005488,binding; GO:0033218,amide binding; GO:0042277,peptide binding; GO:0003824,catalytic activity; GO:0016853,isomerase activity; GO:0016859,cis-trans isomerase activity; …	PF00160.24:Cyclophilin type peptidyl-prolyl cis-trans isomerase/CLD	--	--	--
PlobChr10G00342100	0.0895	0.0858	0	13.29	9.4761	16.4535	3.0782	1.5444	2.3178	1.7043	0.811	0.7024	1.6297	0.8251	0.8447	1	1	0	127	94	184	38	18	28	19	9	8	19	9	9	chr10	3731104	3731701	+	PlobChr10G00342100	--	--	--	hypothetical protein GmHk_04G009124 [Glycine max]	--	A0A445KU12_GLYSO SubName: Full=Uncharacterized protein {ECO:0000313|EMBL:RZC14359.1};	--	GO:0016021,integral component of membrane; GO:0005575,cellular_component; GO:0016020,membrane; GO:0031224,intrinsic component of membrane; GO:0110165,cellular anatomical entity	--	--	--	--
PlobChr10G00342120	1.8459	1.707	2.0213	36.2984	34.0027	33.7175	31.4984	27.6134	21.8246	13.4766	13.1399	11.9616	13.6446	10.1269	12.1649	28	27	28	471	458	512	528	437	358	204	198	185	216	150	176	chr10	3738942	3740326	-	PlobChr10G00342120	--	--	--	hypothetical protein GmHk_04G009126 [Glycine max]	--	K7KHF2_SOYBN SubName: Full=Uncharacterized protein {ECO:0000313|EMBL:KRH60722.1, ECO:0000313|EnsemblPlants:KRH60722};	--	GO:0016021,integral component of membrane; GO:0005575,cellular_component; GO:0016020,membrane; GO:0031224,intrinsic component of membrane; GO:0110165,cellular anatomical entity	PF03706.16:Lysylphosphatidylglycerol synthase TM region	--	--	--
PlobChr10G00342130	2.0181	1.8857	2.1815	0	0	0.0258	0	0	0	0	0	0	0	0	0	78	76	77	0	0	1	0	0	0	0	0	0	0	0	0	chr10	3759945	3763161	+	PlobChr10G00342130	--	K03884 NADH-ubiquinone oxidoreductase chain 6 [EC:7.1.1.2] | (RefSeq) uncharacterized protein LOC109243048 (A)	ko00190: Oxidative phosphorylation; ko01100: Metabolic pathways	probable alkaline/neutral invertase B [Glycine max]	INVB_ARATH RecName: Full=Probable alkaline/neutral invertase B {ECO:0000305}; Short=A/N-INVB {ECO:0000303|PubMed:21441406}; EC=3.2.1.26 {ECO:0000250|UniProtKB:Q9FXA8};	K7KHF4_SOYBN RecName: Full=Alkaline/neutral invertase {ECO:0000256|RuleBase:RU367047}; EC=3.2.1.26 {ECO:0000256|RuleBase:RU367047};	--	GO:0033926,glycopeptide alpha-N-acetylgalactosaminidase activity; GO:0004575,sucrose alpha-glucosidase activity; GO:0005987,sucrose catabolic process; GO:0003674,molecular_function; GO:0003824,catalytic activity; GO:0004553,hydrolase activity, hydrolyzing O-glycosyl compounds; GO:0016787,hydrolase activity; GO:0016798,hydrolase activity, acting on glycosyl bonds; GO:0140096,catalytic activity, ac…	PF12899.10:Alkaline and neutral invertase	--	--	--
PlobChr10G00342160	7.6949	7.6526	9.2062	8.1068	7.9701	7.7815	5.5877	6.0551	7.2474	5.6165	6.6462	7.6866	4.8244	3.7455	3.8844	162	168	177	146	149	164	130	133	165	118	139	165	106	77	78	chr10	3778908	3783436	-	PlobChr10G00342160	--	K01244 5'-methylthioadenosine nucleosidase [EC:3.2.2.16] | (RefSeq) 5'-methylthioadenosine/S-adenosylhomocysteine nucleosidase 1 (A)	ko00270: Cysteine and methionine metabolism; ko01100: Metabolic pathways	5'-methylthioadenosine/S-adenosylhomocysteine nucleosidase 1 [Cajanus cajan]	MTN1_ARATH RecName: Full=5'-methylthioadenosine nucleosidase; Short=MTA nucleosidase; EC=3.2.2.16 {ECO:0000269|PubMed:18342331, ECO:0000269|PubMed:19249293}; AltName: Full=5'-methylthioadenosine nucleosidase 1; Short=AtMTAN1 {ECO:0000303|PubMed:18342331}; Short=MTA nucleosidase 1;	A0A151TD53_CAJCA SubName: Full=5'-methylthioadenosine/S-adenosylhomocysteine nucleosidase {ECO:0000313|EMBL:KYP64964.1};	--	GO:0005829,cytosol; GO:0005886,plasma membrane; GO:0008930,methylthioadenosine nucleosidase activity; GO:0019509,L-methionine salvage from methylthioadenosine; GO:0009116,nucleoside metabolic process; GO:0010087,phloem or xylem histogenesis; GO:0000003,reproduction; GO:0003674,molecular_function; GO:0003824,catalytic activity; GO:0008477,purine nucleosidase activity; GO:0016787,hydrolase activity…	PF01048.23:Phosphorylase superfamily	--	--	--
PlobChr10G00342180	0.4268	0.1754	0.4673	1.7106	1.8882	2.1926	0.8827	1.0227	1.184	0.4582	0.4296	0.4186	0.3213	0.4371	0.4155	14	6	14	48	55	72	32	35	42	15	14	14	11	14	13	chr10	3793364	3797500	-	PlobChr10G00342180	--	--	--	hypothetical protein GmHk_04G009131 [Glycine max]	--	K7KHF8_SOYBN SubName: Full=Uncharacterized protein {ECO:0000313|EMBL:KRH60735.1, ECO:0000313|EnsemblPlants:KRH60735};	--	GO:0005509,calcium ion binding; GO:0003674,molecular_function; GO:0005488,binding; GO:0043167,ion binding; GO:0043169,cation binding; GO:0046872,metal ion binding	PF13499.9:EF-hand domain pair	--	--	--
PlobChr10G00342230	2.0029	1.9207	1.7944	17.8795	21.12	13.8232	4.4486	5.7592	2.8623	0.9123	2.3827	1.4286	2.2681	2.6105	1.909	11	11	9	84	103	76	27	33	17	5	13	8	13	14	10	chr10	3857627	3857920	+	PlobChr10G00342230	--	K14488 SAUR family protein | (RefSeq) auxin-responsive protein SAUR23 (A)	ko04075: Plant hormone signal transduction	auxin-responsive protein SAUR23 [Glycine max]	SAU20_ARATH RecName: Full=Auxin-responsive protein SAUR20 {ECO:0000305}; AltName: Full=Protein SMALL AUXIN UP RNA 20 {ECO:0000303|PubMed:12036261};	I1K717_SOYBN SubName: Full=Uncharacterized protein {ECO:0000313|EMBL:KRH51443.1, ECO:0000313|EnsemblPlants:KRH51443};	--	GO:0005886,plasma membrane; GO:0009734,auxin-activated signaling pathway; GO:0040008,regulation of growth; GO:0009733,response to auxin; GO:0007154,cell communication; GO:0007165,signal transduction; GO:0008150,biological_process; GO:0009719,response to endogenous stimulus; GO:0009725,response to hormone; GO:0009755,hormone-mediated signaling pathway; GO:0009987,cellular process; GO:0010033,respo…	PF02519.17:Auxin responsive protein	--	--	--
PlobChr10G00342240	0.849	0.9363	1.4875	23.2249	29.0665	22.3903	16.7103	18.7578	18.3325	5.7003	7.4783	6.3285	10.8607	10.4771	11.572	20	23	32	468	608	528	435	461	467	134	175	152	267	241	260	chr10	3860149	3861409	+	PlobChr10G00342240	--	K14488 SAUR family protein | (RefSeq) hypothetical protein (A)	ko04075: Plant hormone signal transduction	Auxin-responsive protein SAUR20 [Spatholobus suberectus]	SAU23_ARATH RecName: Full=Auxin-responsive protein SAUR23 {ECO:0000305}; AltName: Full=Protein SMALL AUXIN UP RNA 23 {ECO:0000303|PubMed:12036261};	A0A8B8LJN4_ABRPR SubName: Full=uncharacterized protein LOC113865304 {ECO:0000313|RefSeq:XP_027355568.1};	--	GO:0005886,plasma membrane; GO:0009734,auxin-activated signaling pathway; GO:0040008,regulation of growth; GO:0009733,response to auxin; GO:0007154,cell communication; GO:0007165,signal transduction; GO:0008150,biological_process; GO:0009719,response to endogenous stimulus; GO:0009725,response to hormone; GO:0009755,hormone-mediated signaling pathway; GO:0009987,cellular process; GO:0010033,respo…	PF02519.17:Auxin responsive protein	--	--	--
PlobChr10G00342250	0.4341	0.4163	0.5645	0.7612	0.7639	0.8402	1.0066	1.3003	1.405	2.8819	3.1136	3.4061	3.5617	3.3342	3.3282	16	16	19	24	25	31	41	50	56	106	114	128	137	120	117	chr10	3861634	3863606	+	PlobChr10G00342250	--	K23541 Ca2+/H+ antiporter, TMEM165/GDT1 family | (RefSeq) pentatricopeptide repeat-containing protein At2g33760-like (A)	--	Pentatricopeptide repeat-containing protein [Glycine max]	PP251_ARATH RecName: Full=Putative pentatricopeptide repeat-containing protein At3g23330;	K7KHG1_SOYBN SubName: Full=Uncharacterized protein {ECO:0000313|EMBL:KRH60747.1, ECO:0000313|EnsemblPlants:KRH60747};	FOG: PPR repeat	GO:0043231,intracellular membrane-bounded organelle; GO:0003723,RNA binding; GO:0008270,zinc ion binding; GO:0009451,RNA modification; GO:0003674,molecular_function; GO:0003676,nucleic acid binding; GO:0005488,binding; GO:0097159,organic cyclic compound binding; GO:1901363,heterocyclic compound binding; GO:0043167,ion binding; GO:0043169,cation binding; GO:0046872,metal ion binding; GO:0046914,tr…	PF01535.23:PPR repeat	--	--	--
PlobChr10G00342270	9.7396	9.5832	9.2774	2.0105	2.0591	2.3509	3.1617	3.6786	3.3481	2.7755	2.77	2.8763	3.8683	4.1713	3.5303	538	552	468	95	101	130	193	212	200	153	152	162	223	225	186	chr10	3884792	3887958	+	PlobChr10G00342270	--	K02834 ribosome-binding factor A | (RefSeq) probable ribosome-binding factor A, chloroplastic (A)	--	probable ribosome-binding factor A, chloroplastic [Vigna radiata var. radiata]	RBFA_ARATH RecName: Full=Probable ribosome-binding factor A, chloroplastic; Flags: Precursor;	A0A1S3U8K2_VIGRR SubName: Full=probable ribosome-binding factor A, chloroplastic {ECO:0000313|RefSeq:XP_022636809.1};	--	GO:0009507,chloroplast; GO:0043024,ribosomal small subunit binding; GO:0042254,ribosome biogenesis; GO:0006364,rRNA processing; GO:0003674,molecular_function; GO:0005488,binding; GO:0043021,ribonucleoprotein complex binding; GO:0044877,protein-containing complex binding; GO:0008150,biological_process; GO:0009987,cellular process; GO:0022613,ribonucleoprotein complex biogenesis; GO:0044085,cellula…	PF02033.21:Ribosome-binding factor A	--	--	--
PlobChr10G00342280	13.0348	14.26	12.9223	8.0257	7.1614	7.0161	1.4315	1.1827	0.9655	1.0145	0.9554	1.2101	0.7276	0.8748	0.6634	412	470	373	217	201	222	50	39	33	32	30	39	24	27	20	chr10	3893215	3894906	+	PlobChr10G00342280	--	K00764 amidophosphoribosyltransferase [EC:2.4.2.14] | (RefSeq) PUR1; amidophosphoribosyltransferase, chloroplastic (A)	ko00230: Purine metabolism; ko00250: Alanine, aspartate and glutamate metabolism; ko01100: Metabolic pathways; ko01110: Biosynthesis of secondary metabolites	amidophosphoribosyltransferase, chloroplastic [Glycine max]	PUR1_SOYBN RecName: Full=Amidophosphoribosyltransferase, chloroplastic; Short=ATase; EC=2.4.2.14; AltName: Full=Glutamine phosphoribosylpyrophosphate amidotransferase; Short=GPAT; Flags: Precursor;	I1JSI1_SOYBN RecName: Full=Amidophosphoribosyltransferase {ECO:0000256|ARBA:ARBA00011941}; EC=2.4.2.14 {ECO:0000256|ARBA:ARBA00011941};	Glutamine phosphoribosylpyrophosphate amidotransferase	GO:0009507,chloroplast; GO:0005737,cytoplasm; GO:0051539,4 iron, 4 sulfur cluster binding; GO:0004044,amidophosphoribosyltransferase activity; GO:0046872,metal ion binding; GO:0006189,'de novo' IMP biosynthetic process; GO:0006541,glutamine metabolic process; GO:0009113,purine nucleobase biosynthetic process; GO:0006164,purine nucleotide biosynthetic process; GO:0003674,molecular_function; GO:000…	PF13537.9:Glutamine amidotransferase domain	--	--	--
PlobChr10G00342290	20.8141	18.6326	20.0528	7.0228	7.2432	6.6034	10.4682	11.0025	12.9898	6.4451	6.9916	6.2424	6.5481	6.9297	6.2985	932	870	820	269	288	296	518	514	629	288	311	285	306	303	269	chr10	3896704	3901923	-	PlobChr10G00342290	--	K05544 tRNA-dihydrouridine synthase 3 [EC:1.3.1.89] | (RefSeq) tRNA-dihydrouridine(47) synthase [NAD(P)(+)]-like (A)	--	hypothetical protein JHK85_008944 [Glycine max]	DUS3L_ARATH RecName: Full=tRNA-dihydrouridine(47) synthase [NAD(P)(+)]-like; EC=1.3.1.89 {ECO:0000250|UniProtKB:Q06053}; AltName: Full=Zinc finger CCCH domain-containing protein 50; Short=AtC3H50; AltName: Full=mRNA-dihydrouridine synthase DUS3 homolog; EC=1.3.1.- {ECO:0000250|UniProtKB:Q9UTH9}; AltName: Full=tRNA-dihydrouridine synthase 3-like;	A0A445KU87_GLYSO RecName: Full=tRNA-dihydrouridine(47) synthase [NAD(P)(+)] {ECO:0000256|RuleBase:RU291113}; EC=1.3.1.- {ECO:0000256|RuleBase:RU291113}; AltName: Full=tRNA-dihydrouridine synthase 3 {ECO:0000256|RuleBase:RU291113};	Uncharacterized conserved protein	GO:0005773,vacuole; GO:0050660,flavin adenine dinucleotide binding; GO:0046872,metal ion binding; GO:0017150,tRNA dihydrouridine synthase activity; GO:0006397,mRNA processing; GO:0000166,nucleotide binding; GO:0003674,molecular_function; GO:0005488,binding; GO:0036094,small molecule binding; GO:0043167,ion binding; GO:0043168,anion binding; GO:0097159,organic cyclic compound binding; GO:1901265,n…	PF01207.20:Dihydrouridine synthase (Dus)	C3H	TF	C3H
PlobChr10G00342330	18.1161	20.7908	17.3171	21.872	22.1154	21.2486	4.6694	5.7999	5.2866	0.8556	0.71	0.9102	1.1027	1.2165	1.2066	488	584	426	504	529	573	139	163	154	23	19	25	31	32	31	chr10	3954160	3960576	+	PlobChr10G00342330	--	K14016 ubiquitin fusion degradation protein 1 | (RefSeq) ubiquitin fusion degradation protein 1 homolog (A)	ko04141: Protein processing in endoplasmic reticulum	Ubiquitin fusion degradation protein 1-like [Spatholobus suberectus]	--	I1JSI6_SOYBN SubName: Full=Uncharacterized protein {ECO:0000313|EMBL:KRH60756.1, ECO:0000313|EnsemblPlants:KRH60756};	Ubiquitin fusion-degradation protein	GO:0034098,VCP-NPL4-UFD1 AAA ATPase complex; GO:0031593,polyubiquitin modification-dependent protein binding; GO:0071712,ER-associated misfolded protein catabolic process; GO:0030433,ubiquitin-dependent ERAD pathway; GO:0003674,molecular_function; GO:0005488,binding; GO:0005515,protein binding; GO:0140030,modification-dependent protein binding; GO:0006508,proteolysis; GO:0006515,protein quality c…	PF03152.17:Ubiquitin fusion degradation protein UFD1	--	--	--
PlobChr10G00342340	27.8279	32.1869	22.3306	28.0609	28.4676	28.8589	24.4126	19.3427	15.3219	15.1134	14.7547	12.2921	13.6376	19.1436	13.3629	131	158	96	113	119	136	127	95	78	71	69	59	67	88	60	chr10	3963055	3963306	+	PlobChr10G00342340	--	K19033 30S ribosomal protein S31 | (RefSeq) 30S ribosomal protein S31, mitochondrial (A)	--	30S ribosomal protein S31, mitochondrial [Cajanus cajan]	RT31_ORYSJ RecName: Full=30S ribosomal protein S31, mitochondrial; Flags: Precursor;	A0A4D6NSP4_VIGUN SubName: Full=30S ribosomal protein {ECO:0000313|EMBL:QCE16863.1};	--	GO:0005739,mitochondrion; GO:0009536,plastid; GO:0005840,ribosome; GO:0032544,plastid translation; GO:0006412,translation; GO:0006518,peptide metabolic process; GO:0006807,nitrogen compound metabolic process; GO:0006996,organelle organization; GO:0008150,biological_process; GO:0008152,metabolic process; GO:0009058,biosynthetic process; GO:0009059,macromolecule biosynthetic process; GO:0009657,pla…	PF17067.8:Ribosomal protein S31e	--	--	--
PlobChr10G00342370	0.0936	0.1347	0.1196	0.5289	0.492	0.3117	0.2683	0.4187	0.2308	0.6097	0.6911	0.6886	0.2243	0.3835	0.3435	6	9	7	29	28	20	19	28	16	39	44	45	15	24	21	chr10	3970808	3977745	-	PlobChr10G00342370	--	K11498 centromeric protein E | (RefSeq) kinesin-like protein KIN-7E isoform X1 (A)	ko04814: Motor proteins	Centromere-associated protein E [Glycine soja]	KN7E_ARATH RecName: Full=Kinesin-like protein KIN-7E {ECO:0000305};	A0A445KU56_GLYSO RecName: Full=Kinesin-like protein {ECO:0000256|RuleBase:RU000394};	Kinesin-like protein	GO:0005874,microtubule; GO:0005524,ATP binding; GO:0008017,microtubule binding; GO:0003777,microtubule motor activity; GO:0007018,microtubule-based movement; GO:0000166,nucleotide binding; GO:0003674,molecular_function; GO:0005488,binding; GO:0017076,purine nucleotide binding; GO:0030554,adenyl nucleotide binding; GO:0032553,ribonucleotide binding; GO:0032555,purine ribonucleotide binding; GO:003…	PF00225.26:Kinesin motor domain	--	--	--
PlobChr10G00342380	1865.47	1832.75	1817.05	156.054	152.775	134.943	25.158	25.1198	23.999	2.2045	2.4392	2.7205	2.4746	3.4283	2.4736	58510	59942	52046	4187	4255	4237	872	822	814	69	76	87	81	105	74	chr10	3985710	3987893	-	PlobChr10G00342380	--	K01623 fructose-bisphosphate aldolase, class I [EC:4.1.2.13] | (RefSeq) fructose-bisphosphate aldolase 1, chloroplastic (A)	ko00010: Glycolysis / Gluconeogenesis; ko00030: Pentose phosphate pathway; ko00051: Fructose and mannose metabolism; ko00710: Carbon fixation in photosynthetic organisms; ko01100: Metabolic pathways; ko01110: Biosynthesis of secondary metabolites; ko01200: Carbon metabolism; ko01230: Biosynthesis of amino acids	fructose-bisphosphate aldolase 1 [Spatholobus suberectus]	ALFP1_ARATH RecName: Full=Fructose-bisphosphate aldolase 1, chloroplastic {ECO:0000305}; Short=AtFBA1 {ECO:0000303|PubMed:22561114}; EC=4.1.2.13 {ECO:0000305}; Flags: Precursor;	A0A151TD22_CAJCA RecName: Full=Fructose-bisphosphate aldolase {ECO:0000256|ARBA:ARBA00013068, ECO:0000256|RuleBase:RU003994}; EC=4.1.2.13 {ECO:0000256|ARBA:ARBA00013068, ECO:0000256|RuleBase:RU003994};	Fructose-biphosphate aldolase	GO:0048046,apoplast; GO:0009507,chloroplast; GO:0009941,chloroplast envelope; GO:0009570,chloroplast stroma; GO:0009534,chloroplast thylakoid; GO:0005829,cytosol; GO:0022626,cytosolic ribosome; GO:0005739,mitochondrion; GO:0010287,plastoglobule; GO:0009579,thylakoid; GO:0031977,thylakoid lumen; GO:0004332,fructose-bisphosphate aldolase activity; GO:0030388,fructose 1,6-bisphosphate metabolic proc…	PF00274.22:Fructose-bisphosphate aldolase class-I	--	--	--
PlobChr10G00342390	0.1918	0.2758	0.245	14.5704	12.4168	15.1642	2.516	2.6344	3.1917	1.0568	0.9008	1.3791	0.7962	1.5055	0.9047	6	9	7	390	345	475	87	86	108	33	28	44	26	46	27	chr10	3992054	3995986	-	PlobChr10G00342390	--	K01179 endoglucanase [EC:3.2.1.4] | (RefSeq) endoglucanase 24 (A)	ko00500: Starch and sucrose metabolism; ko01100: Metabolic pathways	endoglucanase 24 [Glycine max]	GUN24_ARATH RecName: Full=Endoglucanase 24; EC=3.2.1.4; AltName: Full=Endo-1,4-beta glucanase 24; Flags: Precursor;	I1JSJ6_SOYBN RecName: Full=Endoglucanase {ECO:0000256|RuleBase:RU361166}; EC=3.2.1.4 {ECO:0000256|RuleBase:RU361166};	--	GO:0005576,extracellular region; GO:0008810,cellulase activity; GO:0030245,cellulose catabolic process; GO:0010047,fruit dehiscence; GO:1990059,fruit valve development; GO:0009828,plant-type cell wall loosening; GO:0003674,molecular_function; GO:0003824,catalytic activity; GO:0004553,hydrolase activity, hydrolyzing O-glycosyl compounds; GO:0016787,hydrolase activity; GO:0016798,hydrolase activity…	PF00759.22:Glycosyl hydrolase family 9	--	--	--
PlobChr10G00342410	31.2015	31.2271	28.7018	19.9755	21.5706	19.8891	25.4063	24.9299	24.005	26.1139	22.6304	24.7183	16.1319	15.6408	17.4926	619	646	520	339	380	395	557	516	515	517	446	500	334	303	331	chr10	4029265	4031379	-	PlobChr10G00342410	--	K14975 codeine 3-O-demethylase [EC:1.14.11.32] | (RefSeq) codeine O-demethylase (A)	ko00950: Isoquinoline alkaloid biosynthesis; ko01100: Metabolic pathways; ko01110: Biosynthesis of secondary metabolites	codeine O-demethylase [Glycine max]	SRG1_ARATH RecName: Full=Protein SRG1; Short=AtSRG1; AltName: Full=Protein SENESCENCE-RELATED GENE 1;	A0A445KUV5_GLYSO SubName: Full=Codeine O-demethylase isoform A {ECO:0000313|EMBL:RZC14406.1}; SubName: Full=Codeine O-demethylase isoform C {ECO:0000313|EMBL:RZC14408.1};	Iron/ascorbate family oxidoreductases	GO:0046872,metal ion binding; GO:0016682,oxidoreductase activity, acting on diphenols and related substances as donors, oxygen as acceptor; GO:0010150,leaf senescence; GO:0003674,molecular_function; GO:0005488,binding; GO:0043167,ion binding; GO:0043169,cation binding; GO:0003824,catalytic activity; GO:0016491,oxidoreductase activity; GO:0016679,oxidoreductase activity, acting on diphenols and re…	PF14226.9:non-haem dioxygenase in morphine synthesis N-terminal	--	--	--
PlobChr10G00342430	7.779	7.9998	8.5181	6.0424	6.1091	4.601	3.1491	4.9053	4.9691	6.0001	5.7184	6.8764	5.9826	5.1361	4.4535	152	163	152	101	106	90	68	100	105	117	111	137	122	98	83	chr10	4038660	4042825	+	PlobChr10G00342430	--	K03686 molecular chaperone DnaJ | (RefSeq) chaperone protein dnaJ GFA2, mitochondrial-like (A)	--	FMP32 [Spatholobus suberectus]	--	V7ARH1_PHAVU SubName: Full=Uncharacterized protein {ECO:0000313|EMBL:ESW07920.1};	Uncharacterized membrane protein	GO:0016021,integral component of membrane; GO:0005739,mitochondrion; GO:0046872,metal ion binding; GO:0003674,molecular_function; GO:0005488,binding; GO:0043167,ion binding; GO:0043169,cation binding; GO:0005575,cellular_component; GO:0016020,membrane; GO:0031224,intrinsic component of membrane; GO:0110165,cellular anatomical entity; GO:0005622,intracellular anatomical structure; GO:0005737,cytop…	PF07798.14:Coiled-coil domain-containing protein 90-like	--	--	--
PlobChr10G00342460	0.816	0.7918	0.9356	1.3467	0.7784	1.2275	0.4257	0.3313	0.506	0.7792	0.9471	0.8474	0.8371	0.8258	0.9461	85	86	89	120	72	128	49	36	57	81	98	90	91	84	94	chr10	4084400	4140804	+	PlobChr10G00342460	--	K11498 centromeric protein E | (RefSeq) kinesin-like protein KIN-7D, mitochondrial (A)	ko04814: Motor proteins	kinesin-like protein KIN-7D, mitochondrial [Cajanus cajan]	KN7D_ARATH RecName: Full=Kinesin-like protein KIN-7D, mitochondrial {ECO:0000305}; AltName: Full=Mitochondria-targeted kinesin-related protein 2 {ECO:0000303|PubMed:11706156}; Flags: Precursor;	A0A151TCY6_CAJCA SubName: Full=Kinesin-related protein 11 {ECO:0000313|EMBL:KYP64922.1};	Kinesin-like protein	GO:0005871,kinesin complex; GO:0005874,microtubule; GO:0005739,mitochondrion; GO:0005524,ATP binding; GO:0016887,ATP hydrolysis activity; GO:0046872,metal ion binding; GO:0008017,microtubule binding; GO:0003777,microtubule motor activity; GO:0007018,microtubule-based movement; GO:0031347,regulation of defense response; GO:0000166,nucleotide binding; GO:0003674,molecular_function; GO:0005488,bindi…	PF00225.26:Kinesin motor domain	--	--	--
PlobChr10G00342500	18.6443	19.4839	19.4112	13.2474	13.4606	13.2607	13.3065	14.6635	14.0221	9.8416	10.9729	11.0613	15.9517	15.3353	14.9929	691	753	657	420	443	492	545	567	562	364	404	418	617	555	530	chr10	4144148	4152922	+	PlobChr10G00342500	--	--	--	hypothetical protein GmHk_14G041802 [Glycine max]	--	A0A371GR20_MUCPR SubName: Full=Uncharacterized protein {ECO:0000313|EMBL:RDX92999.1}; Flags: Fragment;	--	--	PF10186.12:Vacuolar sorting 38 and autophagy-related subunit 14	--	--	--
PlobChr10G00342580	12.5387	11.8578	10.7122	18.2858	18.6221	17.2625	14.649	12.0895	13.2249	7.9617	7.6981	8.4987	9.4213	8.2129	7.5492	505	498	394	630	666	696	652	508	576	320	308	349	396	323	290	chr10	4242406	4247317	-	PlobChr10G00342580	--	--	--	hypothetical protein GmHk_04G009164 [Glycine max]	--	A0A445KUY3_GLYSO RecName: Full=RING-type domain-containing protein {ECO:0000259|PROSITE:PS50089};	--	--	PF12678.10:RING-H2 zinc finger domain	--	--	--
PlobChr10G00342610	0.5906	0.2683	0.4425	1.0902	0.8402	0.6521	1.519	2.2347	1.8685	1.651	1.4395	1.9208	2.4723	2.3876	1.8578	19	9	13	30	24	21	54	75	65	53	46	63	83	75	57	chr10	4258492	4260213	+	PlobChr10G00342610	--	K23541 Ca2+/H+ antiporter, TMEM165/GDT1 family | (RefSeq) pentatricopeptide repeat-containing protein At5g04780, mitochondrial-like (A)	--	pentatricopeptide repeat-containing protein At4g21065 [Glycine max]	PP425_ARATH RecName: Full=Pentatricopeptide repeat-containing protein At5g48910;	A0A445IEF4_GLYSO RecName: Full=DYW_deaminase domain-containing protein {ECO:0000259|Pfam:PF14432};	FOG: PPR repeat	GO:0009507,chloroplast; GO:0003729,mRNA binding; GO:0008270,zinc ion binding; GO:0009451,RNA modification; GO:0003674,molecular_function; GO:0003676,nucleic acid binding; GO:0003723,RNA binding; GO:0005488,binding; GO:0097159,organic cyclic compound binding; GO:1901363,heterocyclic compound binding; GO:0043167,ion binding; GO:0043169,cation binding; GO:0046872,metal ion binding; GO:0046914,transi…	PF14432.9:DYW family of nucleic acid deaminases	--	--	--
PlobChr10G00342620	41.8895	38.7108	39.6743	341.127	350.188	299.867	463.633	438.318	426.297	115.57	108.321	111.62	217.79	206.244	211.037	385	371	333	2682	2858	2759	4709	4203	4237	1060	989	1046	2089	1851	1850	chr10	4275927	4276418	-	PlobChr10G00342620	--	K25786 bZIP transcription factor 1/2/11/44/53 | (RefSeq) bZIP transcription factor 11-like (A)	--	bZIP transcription factor 11-like [Vigna unguiculata]	BZP44_ARATH RecName: Full=bZIP transcription factor 44 {ECO:0000305}; Short=AtbZIP44 {ECO:0000303|PubMed:11906833};	A0A4D6NXR2_VIGUN SubName: Full=Extracellular signal-regulated kinase 1/2 {ECO:0000313|EMBL:QCE16837.1};	--	GO:0005634,nucleus; GO:0003700,DNA-binding transcription factor activity; GO:0046982,protein heterodimerization activity; GO:0043565,sequence-specific DNA binding; GO:0000976,transcription cis-regulatory region binding; GO:0045893,positive regulation of DNA-templated transcription; GO:0009845,seed germination; GO:0003674,molecular_function; GO:0140110,transcription regulator activity; GO:0005488,…	PF00170.24:bZIP transcription factor	bZIP	TF	bZIP
PlobChr10G00342630	33.3814	33.8766	35.4087	64.2642	64.0741	69.301	72.3301	76.0121	75.4798	89.7106	92.8132	95.6347	100.524	95.4912	99.3627	1597	1690	1547	2630	2722	3319	3824	3794	3905	4283	4411	4665	5019	4461	4534	chr10	4295389	4300858	+	PlobChr10G00342630	--	K26544 phosphatidylinositol/phosphatidylcholine transfer protein | (RefSeq) phosphatidylinositol/phosphatidylcholine transfer protein SFH6-like (A)	--	Phosphatidylinositol/phosphatidylcholine transfer protein SFH8 isoform B [Glycine soja]	SFH8_ARATH RecName: Full=Phosphatidylinositol/phosphatidylcholine transfer protein SFH8; AltName: Full=Protein SEC FOURTEEN HOMOLOGS 8; Short=AtSFH8;	A0A445KTZ4_GLYSO SubName: Full=Phosphatidylinositol/phosphatidylcholine transfer protein SFH8 isoform B {ECO:0000313|EMBL:RZC14435.1};	Phosphatidylinositol transfer protein SEC14 and related proteins	GO:0000139,Golgi membrane; GO:0005886,plasma membrane; GO:0015031,protein transport; GO:0006810,transport; GO:0008104,protein localization; GO:0008150,biological_process; GO:0009987,cellular process; GO:0033036,macromolecule localization; GO:0045184,establishment of protein localization; GO:0051179,localization; GO:0051234,establishment of localization; GO:0051641,cellular localization; GO:007072…	PF00650.23:CRAL/TRIO domain	--	--	--
PlobChr10G00342640	0.2061	0.2635	0.0501	0.6424	0.722	0.6175	0.2279	0	0.1059	0	0	0.0449	0.0219	0.0469	0.12	9	12	2	24	28	27	11	0	5	0	0	2	1	2	5	chr10	4301506	4305979	-	PlobChr10G00342640	--	K26544 phosphatidylinositol/phosphatidylcholine transfer protein | (RefSeq) phosphatidylinositol/phosphatidylcholine transfer protein SFH3-like isoform X1 (A)	--	hypothetical protein JHK87_013950 [Glycine soja]	SFH3_ARATH RecName: Full=Phosphatidylinositol/phosphatidylcholine transfer protein SFH3; AltName: Full=Protein SEC FOURTEEN HOMOLOGS 3; Short=AtSFH3;	I1K751_SOYBN RecName: Full=CRAL-TRIO domain-containing protein {ECO:0000259|PROSITE:PS50191};	Phosphatidylinositol transfer protein SEC14 and related proteins	GO:0000139,Golgi membrane; GO:0005886,plasma membrane; GO:0009908,flower development; GO:0015031,protein transport; GO:0000003,reproduction; GO:0003006,developmental process involved in reproduction; GO:0007275,multicellular organism development; GO:0008150,biological_process; GO:0009791,post-embryonic development; GO:0022414,reproductive process; GO:0032501,multicellular organismal process; GO:0…	PF00650.23:CRAL/TRIO domain	--	--	--
PlobChr10G00342670	7.516	8.9709	8.467	2.6548	3.2882	2.0525	1.37	1.192	1.9001	0.4877	0.5443	0.5834	0.4663	0.7199	0.7937	139	173	143	42	54	38	28	23	38	9	10	11	9	13	14	chr10	4318847	4320350	+	PlobChr10G00342670	--	K21483 salicylate 1-O-methyltransferase [EC:2.1.1.274] | (RefSeq) probable caffeine synthase 3 (A)	--	probable caffeine synthase MTL2 [Glycine max]	CS2_COFCA RecName: Full=Probable caffeine synthase MTL2 {ECO:0000305}; EC=2.1.1.- {ECO:0000250|UniProtKB:A4GE70}; AltName: Full=Methyltransferase-like 2 {ECO:0000303|PubMed:25249475}; Short=CcMTL2 {ECO:0000303|PubMed:25249475};	K7KHI7_SOYBN SubName: Full=Uncharacterized protein {ECO:0000313|EMBL:KRH60813.1, ECO:0000313|EnsemblPlants:KRH60813};	--	GO:0046872,metal ion binding; GO:0008168,methyltransferase activity; GO:0032259,methylation; GO:0003674,molecular_function; GO:0005488,binding; GO:0043167,ion binding; GO:0043169,cation binding; GO:0003824,catalytic activity; GO:0016740,transferase activity; GO:0016741,transferase activity, transferring one-carbon groups; GO:0008150,biological_process; GO:0008152,metabolic process	PF03492.18:SAM dependent carboxyl methyltransferase	--	--	--
PlobChr10G00342680	5.9725	5.6215	5.6922	43.0117	40.7292	37.7116	41.2013	40.6021	34.5011	4.3224	3.7112	3.1096	5.8288	5.55	4.1359	162	159	141	998	981	1024	1235	1149	1012	117	100	86	165	147	107	chr10	4322172	4323623	-	PlobChr10G00342680	--	--	--	uncharacterized protein LOC100805098 [Glycine max]	--	I1K756_SOYBN SubName: Full=Uncharacterized protein {ECO:0000313|EMBL:KRH51507.1, ECO:0000313|EnsemblPlants:KRH51507};	--	--	PF14364.9:Domain of unknown function (DUF4408)	--	--	--
PlobChr10G00342730	13.7796	15.268	14.5648	44.7618	43.6884	42.2758	77.5279	80.6942	77.2924	191.016	188.388	186.264	518.705	507.906	531.187	547	632	528	1520	1540	1680	3401	3342	3318	7567	7429	7539	21489	19688	20112	chr10	4436426	4440717	+	PlobChr10G00342730	--	K00975 glucose-1-phosphate adenylyltransferase [EC:2.7.7.27] | (RefSeq) glucose-1-phosphate adenylyltransferase large subunit 1-like isoform X1 (A)	ko00500: Starch and sucrose metabolism; ko00520: Amino sugar and nucleotide sugar metabolism; ko01100: Metabolic pathways; ko01110: Biosynthesis of secondary metabolites; ko01250: Biosynthesis of nucleotide sugars	Glucose-1-phosphate adenylyltransferase large subunit 1 [Glycine max]	GLGL1_SOLTU RecName: Full=Glucose-1-phosphate adenylyltransferase large subunit 1; EC=2.7.7.27; AltName: Full=ADP-glucose pyrophosphorylase; AltName: Full=ADP-glucose synthase; AltName: Full=AGPase S; AltName: Full=Alpha-D-glucose-1-phosphate adenyl transferase; Flags: Fragment;	A0A445K301_GLYSO RecName: Full=Glucose-1-phosphate adenylyltransferase {ECO:0000256|RuleBase:RU362093}; EC=2.7.7.27 {ECO:0000256|RuleBase:RU362093}; AltName: Full=ADP-glucose pyrophosphorylase {ECO:0000256|RuleBase:RU362093};	GDP-mannose pyrophosphorylase/mannose-1-phosphate guanylyltransferase	GO:0009501,amyloplast; GO:0009507,chloroplast; GO:0005524,ATP binding; GO:0008878,glucose-1-phosphate adenylyltransferase activity; GO:0005978,glycogen biosynthetic process; GO:0019252,starch biosynthetic process; GO:0000166,nucleotide binding; GO:0003674,molecular_function; GO:0005488,binding; GO:0017076,purine nucleotide binding; GO:0030554,adenyl nucleotide binding; GO:0032553,ribonucleotide b…	PF00483.26:Nucleotidyl transferase	--	--	--
PlobChr10G00342760	117.11	109.035	106.94	212.597	222.65	193.9	575.868	584.968	548.584	200.474	196.046	192.419	155.879	156.89	146.671	3089	2999	2576	4797	5215	5120	16786	16098	15648	5277	5137	5175	4291	4041	3690	chr10	4454286	4456528	-	PlobChr10G00342760	--	K23050 phenylcoumaran benzylic ether reductase [EC:1.3.1.-] | (RefSeq) IFR2; isoflavone reductase homolog 2 (A)	--	hypothetical protein JHK87_008601 [Glycine soja]	PYRC5_PYRCO RecName: Full=Phenylcoumaran benzylic ether reductase Pyrc5 {ECO:0000305}; EC=1.23.1.- {ECO:0000269|PubMed:11606193}; AltName: Full=Minor fruit allergen Pyr c 5 {ECO:0000303|PubMed:11606193}; AltName: Allergen=Pyr c 5 {ECO:0000303|PubMed:11606193};	Q9SDZ0_SOYBN SubName: Full=Isoflavone reductase homolog 2 {ECO:0000313|EMBL:AAF17578.1};	--	GO:0032442,phenylcoumaran benzylic ether reductase activity; GO:0009807,lignan biosynthetic process; GO:0003674,molecular_function; GO:0003824,catalytic activity; GO:0016491,oxidoreductase activity; GO:0016614,oxidoreductase activity, acting on CH-OH group of donors; GO:0016616,oxidoreductase activity, acting on the CH-OH group of donors, NAD or NADP as acceptor; GO:0006725,cellular aromatic comp…	PF05368.16:NmrA-like family	--	--	--
PlobChr10G00342790	2.3731	2.5034	1.6706	4.2009	4.5815	3.8946	2.761	2.0472	2.602	0.9512	0.7167	1.0972	1.6892	1.9442	1.4218	70	77	45	106	120	115	90	63	83	28	21	33	52	56	40	chr10	4474789	4477409	-	PlobChr10G00342790	--	K18878 BHLH transcription factor Upa20 | (RefSeq) transcription factor bHLH137-like (A)	ko04626: Plant-pathogen interaction	Transcription factor bHLH63 [Glycine soja]	BH063_ARATH RecName: Full=Transcription factor bHLH63; AltName: Full=Basic helix-loop-helix protein 63; Short=AtbHLH63; Short=bHLH 63; AltName: Full=Protein CRYPTOCHROME INTERACTING BASIC-HELIX-LOOP-HELIX 1; AltName: Full=Transcription factor EN 84; AltName: Full=bHLH transcription factor bHLH063;	I1JSN9_SOYBN RecName: Full=BHLH domain-containing protein {ECO:0000259|PROSITE:PS50888};	--	GO:0005634,nucleus; GO:0003677,DNA binding; GO:0003700,DNA-binding transcription factor activity; GO:0046983,protein dimerization activity; GO:0009908,flower development; GO:0045824,negative regulation of innate immune response; GO:0009911,positive regulation of flower development; GO:0009637,response to blue light; GO:0006351,DNA-templated transcription; GO:0003674,molecular_function; GO:0003676…	PF00010.29:Helix-loop-helix DNA-binding domain	bHLH	TF	bHLH
PlobChr10G00342800	1.862	3.8688	2.7185	85.6142	74.438	73.0035	12.7771	10.4106	14.2048	0	0.1562	0.3044	0	0	0	12	26	16	472	426	471	91	70	99	0	1	2	0	0	0	chr10	4494243	4495091	+	PlobChr10G00342800	--	K15397 3-ketoacyl-CoA synthase [EC:2.3.1.199] | (RefSeq) 3-ketoacyl-CoA synthase 17-like (A)	ko00062: Fatty acid elongation; ko01100: Metabolic pathways; ko01110: Biosynthesis of secondary metabolites; ko04626: Plant-pathogen interaction	RADIALIS 6 [Spatholobus suberectus]	RADL6_ARATH RecName: Full=Protein RADIALIS-like 6; Short=AtRL6; Short=Protein RAD-like 6; AltName: Full=Protein RADIALIS-LIKE SANT/MYB 3; Short=Protein RSM3;	K7KHJ6_SOYBN RecName: Full=Myb-like domain-containing protein {ECO:0000259|PROSITE:PS50090};	Zuotin and related molecular chaperones (DnaJ superfamily), contains DNA-binding domains	GO:0005634,nucleus; GO:0003700,DNA-binding transcription factor activity; GO:0006355,regulation of DNA-templated transcription; GO:0003674,molecular_function; GO:0140110,transcription regulator activity; GO:0006139,nucleobase-containing compound metabolic process; GO:0006351,DNA-templated transcription; GO:0006725,cellular aromatic compound metabolic process; GO:0006807,nitrogen compound metaboli…	PF00249.34:Myb-like DNA-binding domain	MYB-related	TF	MYB->MYB-related
PlobChr10G00342810	10.6611	11.5669	9.6954	15.3145	16.8898	18.682	8.4209	9.4392	8.3965	2.0823	1.728	1.5064	2.1643	2.0355	2.3681	236	267	196	290	332	414	206	218	201	46	38	34	50	44	50	chr10	4497829	4499623	-	PlobChr10G00342810	--	K15397 3-ketoacyl-CoA synthase [EC:2.3.1.199] | (RefSeq) 3-ketoacyl-CoA synthase 4-like (A)	ko00062: Fatty acid elongation; ko01100: Metabolic pathways; ko01110: Biosynthesis of secondary metabolites; ko04626: Plant-pathogen interaction	PREDICTED: 3-ketoacyl-CoA synthase 4-like [Vigna angularis]	KCS4_ARATH RecName: Full=3-ketoacyl-CoA synthase 4 {ECO:0000303|PubMed:18465198}; Short=KCS-4 {ECO:0000303|PubMed:18465198}; EC=2.3.1.199 {ECO:0000305}; AltName: Full=Very long-chain fatty acid condensing enzyme 4 {ECO:0000303|PubMed:18465198}; Short=VLCFA condensing enzyme 4 {ECO:0000303|PubMed:18465198};	A0A0L9UID5_PHAAN RecName: Full=3-ketoacyl-CoA synthase {ECO:0000256|PIRNR:PIRNR036417}; EC=2.3.1.- {ECO:0000256|PIRNR:PIRNR036417};	--	GO:0016021,integral component of membrane; GO:0102756,very-long-chain 3-ketoacyl-CoA synthase activity; GO:0006633,fatty acid biosynthetic process; GO:0003674,molecular_function; GO:0003824,catalytic activity; GO:0016740,transferase activity; GO:0016746,acyltransferase activity; GO:0016747,acyltransferase activity, transferring groups other than amino-acyl groups; GO:0006082,organic acid metaboli…	PF08392.15:FAE1/Type III polyketide synthase-like protein	--	--	--
PlobChr10G00342820	244.838	255.604	262.572	140.681	159.958	156.087	140.448	139.514	149.715	77.8203	76.3302	76.9365	109.183	108.989	103.503	6545	7125	6410	3217	3797	4177	4149	3891	4328	2076	2027	2097	3046	2845	2639	chr10	4505544	4507236	-	PlobChr10G00342820	--	K13195 cold-inducible RNA-binding protein | (RefSeq) glycine-rich RNA-binding protein-like isoform X1 (A)	--	Glycine-rich RNA-binding protein GRP1A [Spatholobus suberectus]	GRP1_SINAL RecName: Full=Glycine-rich RNA-binding protein GRP1A;	A0A151U7A9_CAJCA SubName: Full=Glycine-rich RNA-binding protein GRP1A {ECO:0000313|EMBL:KYP75182.1};	FOG: RRM domain	GO:0005634,nucleus; GO:0003723,RNA binding; GO:0003674,molecular_function; GO:0003676,nucleic acid binding; GO:0005488,binding; GO:0097159,organic cyclic compound binding; GO:1901363,heterocyclic compound binding; GO:0005575,cellular_component; GO:0005622,intracellular anatomical structure; GO:0043226,organelle; GO:0043227,membrane-bounded organelle; GO:0043229,intracellular organelle; GO:0043231…	PF00076.25:RNA recognition motif. (a.k.a. RRM, RBD, or RNP domain)	--	--	--
PlobChr10G00342840	0.092	0.2059	0.168	4.2316	3.4547	3.6773	2.2763	1.5878	1.8439	1.7522	1.4514	1.8654	1.3228	1.1938	1.8976	3	7	5	118	100	120	82	54	65	57	47	62	45	38	59	chr10	4548789	4552392	+	PlobChr10G00342840	--	K04733 interleukin-1 receptor-associated kinase 4 [EC:2.7.11.1] | (RefSeq) proline-rich receptor-like protein kinase PERK12 (A)	--	receptor serine/threonine-protein kinase [Spatholobus suberectus]	Y4345_ARATH RecName: Full=Probable receptor-like serine/threonine-protein kinase At4g34500; EC=2.7.11.1;	I1JSP3_SOYBN RecName: Full=Protein kinase domain-containing protein {ECO:0000259|PROSITE:PS50011};	Serine/threonine protein kinase	GO:0016021,integral component of membrane; GO:0005886,plasma membrane; GO:0005524,ATP binding; GO:0106310,protein serine kinase activity; GO:0004674,protein serine/threonine kinase activity; GO:0006468,protein phosphorylation; GO:0000166,nucleotide binding; GO:0003674,molecular_function; GO:0005488,binding; GO:0017076,purine nucleotide binding; GO:0030554,adenyl nucleotide binding; GO:0032553,rib…	PF00069.28:Protein kinase domain	--	--	--
PlobChr10G00342850	17.0859	19.2927	19.4009	89.0863	86.3541	105.087	68.4457	65.4154	75.1139	152.951	156.987	151.217	128.794	140.01	130.46	541	637	561	2413	2428	3331	2395	2161	2572	4833	4938	4882	4256	4329	3940	chr10	4565685	4569891	+	PlobChr10G00342850	--	K19891 glucan endo-1,3-beta-glucosidase 1/2/3 [EC:3.2.1.39] | (RefSeq) hypothetical protein (A)	ko00500: Starch and sucrose metabolism; ko01100: Metabolic pathways	hypothetical protein JHK87_013971 [Glycine soja]	ALL9_OLEEU RecName: Full=Glucan endo-1,3-beta-D-glucosidase; EC=3.2.1.39; AltName: Full=Major pollen allergen Ole e 9; AltName: Allergen=Ole e 9; Flags: Precursor;	A0A445K354_GLYSO RecName: Full=Glucan endo-1,3-beta-D-glucosidase {ECO:0000256|ARBA:ARBA00012780}; EC=3.2.1.39 {ECO:0000256|ARBA:ARBA00012780}; AltName: Full=(1->3)-beta-glucan endohydrolase {ECO:0000256|ARBA:ARBA00033335}; AltName: Full=Beta-1,3-endoglucanase {ECO:0000256|ARBA:ARBA00033417};	--	GO:0005576,extracellular region; GO:0042973,glucan endo-1,3-beta-D-glucosidase activity; GO:0042803,protein homodimerization activity; GO:0006076,(1->3)-beta-D-glucan catabolic process; GO:0003674,molecular_function; GO:0003824,catalytic activity; GO:0004553,hydrolase activity, hydrolyzing O-glycosyl compounds; GO:0008422,beta-glucosidase activity; GO:0015926,glucosidase activity; GO:0016787,hydr…	PF00332.21:Glycosyl hydrolases family 17	--	--	--
PlobChr10G00342880	0.091	0.1308	0.0498	0.1595	0.0683	0.0909	0.3704	0.3487	0.4206	0.7292	0.992	0.8773	0.3632	0.3571	0.3497	6	9	3	9	4	6	27	24	30	48	65	59	25	23	22	chr10	4588933	4593350	-	PlobChr10G00342880	--	K04733 interleukin-1 receptor-associated kinase 4 [EC:2.7.11.1] | (RefSeq) proline-rich receptor-like protein kinase PERK12 (A)	--	proline-rich receptor-like protein kinase PERK7 [Glycine soja]	PERK5_ARATH RecName: Full=Proline-rich receptor-like protein kinase PERK5; EC=2.7.11.1; AltName: Full=Proline-rich extensin-like receptor kinase 5; Short=AtPERK5;	A0A445KU41_GLYSO SubName: Full=Proline-rich receptor-like protein kinase PERK5 isoform A {ECO:0000313|EMBL:RZC14485.1};	Serine/threonine protein kinase	GO:0016021,integral component of membrane; GO:0005886,plasma membrane; GO:0005524,ATP binding; GO:0106310,protein serine kinase activity; GO:0004674,protein serine/threonine kinase activity; GO:0046777,protein autophosphorylation; GO:0000166,nucleotide binding; GO:0003674,molecular_function; GO:0005488,binding; GO:0017076,purine nucleotide binding; GO:0030554,adenyl nucleotide binding; GO:0032553…	PF07714.20:Protein tyrosine and serine/threonine kinase	--	--	--
PlobChr10G00342890	0.2927	0.1491	0.2304	0.278	0.2266	0.3381	0.4387	0.4384	0.3722	0.6325	0.8932	0.619	0.4821	0.5902	0.6809	32	17	23	26	22	37	53	50	44	69	97	69	55	63	71	chr10	4593494	4603354	-	PlobChr10G00342890	--	K11649 SWI/SNF-related matrix-associated actin-dependent regulator of chromatin subfamily C | (RefSeq) SWI/SNF complex subunit SWI3D isoform X1 (A)	ko03082: ATP-dependent chromatin remodeling	SWI/SNF complex subunit SWI3D [Spatholobus suberectus]	SWI3D_ARATH RecName: Full=SWI/SNF complex subunit SWI3D; Short=AtSWI3D; AltName: Full=Transcription regulatory protein SWI3D;	A0A151U7A0_CAJCA SubName: Full=SWI/SNF complex subunit SWI3D {ECO:0000313|EMBL:KYP75170.1};	Chromatin remodeling factor subunit and related transcription factors	GO:0005634,nucleus; GO:0003677,DNA binding; GO:0008270,zinc ion binding; GO:0006325,chromatin organization; GO:0060255,regulation of macromolecule metabolic process; GO:0051171,regulation of nitrogen compound metabolic process; GO:0080090,regulation of primary metabolic process; GO:0003674,molecular_function; GO:0003676,nucleic acid binding; GO:0005488,binding; GO:0097159,organic cyclic compound …	PF16495.8:SWIRM-associated region 1	--	--	--
PlobChr10G00342900	0	0	0	15.6446	10.5056	17.4182	1.6962	2.2145	1.7334	66.572	65.1205	65.0713	2.6315	2.3214	2.6051	0	0	0	307	214	400	43	53	43	1524	1484	1522	63	52	57	chr10	4603427	4606541	-	PlobChr10G00342900	--	--	--	Organ-specific protein S2 [Spatholobus suberectus]	OSP4_PEA RecName: Full=Organ-specific protein P4;	C6T4Q9_SOYBN SubName: Full=Uncharacterized protein {ECO:0000313|EMBL:ACU16680.1};	--	--	PF10950.11:Organ specific protein	--	--	--
PlobChr10G00342910	0	0.0456	0	3.6092	1.7117	3.0367	1.5474	1.8666	1.3616	21.2283	19.5561	20.6839	4.2783	3.3563	3.6852	0	1	0	65	32	64	36	41	31	446	409	444	94	69	74	chr10	4615273	4616523	+	PlobChr10G00342910	--	K12472 epidermal growth factor receptor substrate 15 | (RefSeq) filaggrin-like (A)	ko04144: Endocytosis	BURP domain-containing protein BNM2A, partial [Mucuna pruriens]	BNM2A_BRANA RecName: Full=BURP domain-containing protein BNM2A {ECO:0000303|PubMed:19714473}; AltName: Full=Brassica napus microspore-derived embryo protein 2 {ECO:0000303|PubMed:9790599}; Short=BNM2 {ECO:0000303|PubMed:9790599}; Flags: Precursor;	A0A371E2G8_MUCPR SubName: Full=BURP domain-containing protein BNM2A {ECO:0000313|EMBL:RDX60241.1}; Flags: Fragment;	--	GO:0000326,protein storage vacuole; GO:0000322,storage vacuole; GO:0000325,plant-type vacuole; GO:0005575,cellular_component; GO:0005622,intracellular anatomical structure; GO:0005737,cytoplasm; GO:0005773,vacuole; GO:0043226,organelle; GO:0043227,membrane-bounded organelle; GO:0043229,intracellular organelle; GO:0043231,intracellular membrane-bounded organelle; GO:0110165,cellular anatomical ent…	PF03181.18:BURP domain	--	--	--
PlobChr10G00342920	71.6012	73.358	71.7265	89.6866	111.496	96.6441	73.1039	73.1751	66.5591	12.3731	12.9601	9.0826	13.13	11.0257	11.6038	951	1016	870	1019	1315	1285	1073	1014	956	164	171	123	182	143	147	chr10	4620362	4621304	-	PlobChr10G00342920	--	--	--	uncharacterized protein LOC100787789 precursor [Glycine max]	OSP4_PEA RecName: Full=Organ-specific protein P4;	C6TB48_SOYBN SubName: Full=Uncharacterized protein {ECO:0000313|EMBL:ACU19050.1, ECO:0000313|EnsemblPlants:KRH51541};	DNA helicase PIF1/RRM3	--	PF10950.11:Organ specific protein	--	--	--
PlobChr10G00342930	20.7095	23.3046	19.1209	65.6602	67.0399	59.9244	62.7205	68.4122	60.7375	34.0384	36.6553	33.6146	32.3652	31.9687	27.8418	542	636	457	1470	1558	1570	1814	1868	1719	889	953	897	884	817	695	chr10	4632128	4633819	+	PlobChr10G00342930	--	K12472 epidermal growth factor receptor substrate 15 | (RefSeq) filaggrin-like (A)	ko04144: Endocytosis	hypothetical protein JHK87_008614 [Glycine soja]	BNM2A_BRANA RecName: Full=BURP domain-containing protein BNM2A {ECO:0000303|PubMed:19714473}; AltName: Full=Brassica napus microspore-derived embryo protein 2 {ECO:0000303|PubMed:9790599}; Short=BNM2 {ECO:0000303|PubMed:9790599}; Flags: Precursor;	A0A445KUE6_GLYSO SubName: Full=BURP domain-containing protein BNM2A isoform A {ECO:0000313|EMBL:RZC14488.1}; SubName: Full=BURP domain-containing protein BNM2A isoform B {ECO:0000313|EMBL:RZC14489.1};	--	GO:0000326,protein storage vacuole; GO:0000322,storage vacuole; GO:0000325,plant-type vacuole; GO:0005575,cellular_component; GO:0005622,intracellular anatomical structure; GO:0005737,cytoplasm; GO:0005773,vacuole; GO:0043226,organelle; GO:0043227,membrane-bounded organelle; GO:0043229,intracellular organelle; GO:0043231,intracellular membrane-bounded organelle; GO:0110165,cellular anatomical ent…	PF03181.18:BURP domain	--	--	--
PlobChr10G00342960	14.8537	15.4176	16.8391	12.325	13.9723	11.2301	4.7966	7.0348	5.6019	4.5529	3.225	4.0562	1.8977	2.2071	2.6261	255	276	264	181	213	193	91	126	104	78	55	71	34	37	43	chr10	4663793	4667284	-	PlobChr10G00342960	--	K13464 jasmonate ZIM domain-containing protein | (RefSeq) protein TIFY 10A (A)	ko04075: Plant hormone signal transduction	TIFY 10A [Spatholobus suberectus]	TI10A_ARATH RecName: Full=Protein TIFY 10A {ECO:0000303|PubMed:17499004}; AltName: Full=Jasmonate ZIM domain-containing protein 1 {ECO:0000303|PubMed:17637675, ECO:0000303|PubMed:19151223};	K7KHK3_SOYBN RecName: Full=Tify domain-containing protein {ECO:0000259|PROSITE:PS51320};	--	GO:0005634,nucleus; GO:0005886,plasma membrane; GO:0042802,identical protein binding; GO:0042742,defense response to bacterium; GO:0009908,flower development; GO:0009867,jasmonic acid mediated signaling pathway; GO:0009555,pollen development; GO:1900067,regulation of cellular response to alkaline pH; GO:0031347,regulation of defense response; GO:2000022,regulation of jasmonic acid mediated signal…	PF06200.17:tify domain	Tify	TF	Tify
PlobChr10G00342980	0.3813	0.4501	0.4818	3.5661	3.8318	3.0473	0	0	0	0.4115	0.2362	0.4028	0.1405	0.4506	0.2768	13	16	15	104	116	104	0	0	0	14	8	14	5	15	9	chr10	4702042	4704207	-	PlobChr10G00342980	--	K08150 MFS transporter, SP family, solute carrier family 2 (myo-inositol transporter), member 13 | (RefSeq) inositol transporter 1 (A)	--	polyol transporter 5-like [Glycine soja]	PLT5_ARATH RecName: Full=Polyol transporter 5; AltName: Full=Protein POLYOL TRANSPORTER 5; Short=AtPLT5; AltName: Full=Sugar-proton symporter PLT5;	A0A445KU55_GLYSO SubName: Full=Polyol transporter 5 {ECO:0000313|EMBL:RZC14495.1};	Predicted transporter (major facilitator superfamily)	GO:0016021,integral component of membrane; GO:0005886,plasma membrane; GO:0005351,carbohydrate:proton symporter activity; GO:0015591,D-ribose transmembrane transporter activity; GO:0015148,D-xylose transmembrane transporter activity; GO:0005354,galactose transmembrane transporter activity; GO:0005355,glucose transmembrane transporter activity; GO:0015168,glycerol transmembrane transporter activit…	PF00083.27:Sugar (and other) transporter	--	--	--
PlobChr10G00343000	0	0	0	0	0.0448	0	0	0	0	1.8332	2.5222	2.2623	2.4389	2.851	3.0022	0	0	0	0	1	0	0	0	0	46	63	58	64	70	72	chr10	4764307	4765937	+	PlobChr10G00343000	--	--	--	AT-hook motif nuclear-localized protein 29 [Spatholobus suberectus]	AHL27_ARATH RecName: Full=AT-hook motif nuclear-localized protein 27 {ECO:0000312|EMBL:FAA00298.1}; AltName: Full=DNA-binding protein ESCAROLA {ECO:0000303|PubMed:10759496}; AltName: Full=Protein ORESARA 7 {ECO:0000303|PubMed:17971039};	A0A371DYG9_MUCPR SubName: Full=AT-hook motif nuclear-localized protein 29 {ECO:0000313|EMBL:RDX57595.1}; Flags: Fragment;	--	GO:0005634,nucleus; GO:0003700,DNA-binding transcription factor activity; GO:0003690,double-stranded DNA binding; GO:0042393,histone binding; GO:0003680,minor groove of adenine-thymine-rich DNA binding; GO:0043621,protein self-association; GO:0006325,chromatin organization; GO:0009908,flower development; GO:0045087,innate immune response; GO:0010150,leaf senescence; GO:0045824,negative regulation…	PF03479.18:Plants and Prokaryotes Conserved (PCC) domain	--	--	--
PlobChr10G00343040	135.773	137.203	134.795	7.1277	8.2722	5.8989	1.2599	1.5186	1.7758	0.2887	0.3866	0.0471	0.138	0.295	0	2828	2980	2564	127	153	123	29	33	40	6	8	1	3	6	0	chr10	4800576	4802897	-	PlobChr10G00343040	--	K09264 MADS-box transcription factor, plant | (RefSeq) agamous-like MADS-box protein MADS3 (A)	--	PsbP domain-containing protein 3, chloroplastic [Glycine max]	PPD3_ARATH RecName: Full=PsbP domain-containing protein 3, chloroplastic; AltName: Full=OEC23-like protein 2; Flags: Precursor;	I1JSR4_SOYBN RecName: Full=PsbP domain-containing protein {ECO:0000259|Pfam:PF01789};	--	GO:0009507,chloroplast; GO:0009543,chloroplast thylakoid lumen; GO:0009535,chloroplast thylakoid membrane; GO:0019898,extrinsic component of membrane; GO:0005739,mitochondrion; GO:0009654,photosystem II oxygen evolving complex; GO:0009579,thylakoid; GO:0031977,thylakoid lumen; GO:0005509,calcium ion binding; GO:0015979,photosynthesis; GO:0003674,molecular_function; GO:0005488,binding; GO:0043167,…	PF01789.19:PsbP	--	--	--
PlobChr10G00343070	0.3355	0.3217	0.2099	9.6921	3.616	8.3299	6.7652	5.1906	4.4317	2.2571	1.3508	1.2691	0.5511	1.4723	0.9547	7	7	4	173	67	174	156	113	100	47	28	27	12	30	19	chr10	4815066	4816637	-	PlobChr10G00343070	--	K16290 xylem cysteine proteinase [EC:3.4.22.-] | (RefSeq) cysteine protease XCP2 (A)	--	Cysteine protease XCP2 isoform D [Glycine soja]	XCP2_ARATH RecName: Full=Cysteine protease XCP2 {ECO:0000305}; EC=3.4.22.-; AltName: Full=Xylem cysteine peptidase 2 {ECO:0000303|PubMed:10889267}; Short=AtXCP2 {ECO:0000303|PubMed:10889267}; Flags: Precursor;	A0A445KUG2_GLYSO SubName: Full=Cysteine protease XCP2 isoform D {ECO:0000313|EMBL:RZC14509.1};	Cysteine proteinase Cathepsin L	GO:0005615,extracellular space; GO:0005764,lysosome; GO:0005886,plasma membrane; GO:0004197,cysteine-type endopeptidase activity; GO:0042742,defense response to bacterium; GO:0010623,programmed cell death involved in cell development; GO:0051603,proteolysis involved in protein catabolic process; GO:0003674,molecular_function; GO:0003824,catalytic activity; GO:0004175,endopeptidase activity; GO:00…	PF00112.26:Papain family cysteine protease	--	--	--
PlobChr10G00343110	24.7655	24.9614	26.427	11.1066	11.6478	11.5413	13.5034	15.5391	17.0116	14.9006	14.7036	16.9843	17.9805	22.1006	19.2324	941	989	917	361	393	439	567	616	699	565	555	658	713	820	697	chr10	4852263	4855505	-	PlobChr10G00343110	--	--	--	hypothetical protein LR48_Vigan09g040900 [Vigna angularis]	MCD1_ARATH RecName: Full=Protein MULTIPLE CHLOROPLAST DIVISION SITE 1 {ECO:0000303|PubMed:19135368}; Flags: Precursor;	A0A0L9V9H6_PHAAN SubName: Full=Uncharacterized protein {ECO:0000313|EMBL:KOM51750.1};	--	GO:0009941,chloroplast envelope; GO:0009706,chloroplast inner membrane; GO:0031972,chloroplast intermembrane space; GO:0009570,chloroplast stroma; GO:0016021,integral component of membrane; GO:0005634,nucleus; GO:0010020,chloroplast fission; GO:0006996,organelle organization; GO:0008150,biological_process; GO:0009657,plastid organization; GO:0009658,chloroplast organization; GO:0009987,cellular p…	--	--	--	--
PlobChr10G00343120	22.4241	25.5308	21.1066	64.8092	72.1047	66.342	114.669	123.014	119.033	65.8812	66.6621	74.7751	71.7745	71.1393	81.2352	235	279	202	581	671	696	1328	1345	1349	689	694	799	785	728	812	chr10	4887402	4887962	-	PlobChr10G00343120	--	K19040 E3 ubiquitin-protein ligase ATL10/75/76/77/78 [EC:2.3.2.27] | (RefSeq) hypothetical protein (A)	--	E3 ubiquitin-protein ligase [Vigna unguiculata]	ATL80_ARATH RecName: Full=RING-H2 finger protein ATL80; EC=2.3.2.27 {ECO:0000305}; AltName: Full=RING-type E3 ubiquitin transferase ATL80 {ECO:0000305};	A0A4D6NVM6_VIGUN SubName: Full=E3 ubiquitin-protein ligase {ECO:0000313|EMBL:QCE16784.1};	FOG: Predicted E3 ubiquitin ligase	GO:0016021,integral component of membrane; GO:0005886,plasma membrane; GO:0046872,metal ion binding; GO:0061630,ubiquitin protein ligase activity; GO:0070417,cellular response to cold; GO:0006952,defense response; GO:0009909,regulation of flower development; GO:0010966,regulation of phosphate transport; GO:0003674,molecular_function; GO:0005488,binding; GO:0043167,ion binding; GO:0043169,cation b…	PF13639.9:Ring finger domain	--	--	--
PlobChr10G00343140	18.9468	17.6997	17.5263	31.2891	34.0065	33.5436	48.8621	48.537	47.3937	45.8315	44.5602	45.5303	44.2478	44.1775	43.9178	773	753	653	1092	1232	1370	2203	2066	2091	1866	1806	1894	1884	1760	1709	chr10	4893055	4897335	-	PlobChr10G00343140	--	K12666 dolichyl-diphosphooligosaccharide---protein glycosyltransferase subunit 1 (ribophorin I) | (RefSeq) dolichyl-diphosphooligosaccharide--protein glycosyltransferase subunit 1A (A)	ko00510: N-Glycan biosynthesis; ko00513: Various types of N-glycan biosynthesis; ko01100: Metabolic pathways; ko04141: Protein processing in endoplasmic reticulum	dolichyl-diphosphooligosaccharide--protein glycosyltransferase subunit 1A [Glycine max]	OST1A_ARATH RecName: Full=Dolichyl-diphosphooligosaccharide--protein glycosyltransferase subunit 1A; AltName: Full=Ribophorin IA; Short=RPN-IA; AltName: Full=Ribophorin-1A; Flags: Precursor;	I1K7A1_SOYBN RecName: Full=Dolichyl-diphosphooligosaccharide--protein glycosyltransferase subunit 1 {ECO:0000256|RuleBase:RU361143};	Oligosaccharyltransferase, alpha subunit (ribophorin I)	GO:0005783,endoplasmic reticulum; GO:0016021,integral component of membrane; GO:0005739,mitochondrion; GO:0008250,oligosaccharyltransferase complex; GO:0006487,protein N-linked glycosylation; GO:0018279,protein N-linked glycosylation via asparagine; GO:0006486,protein glycosylation; GO:0006807,nitrogen compound metabolic process; GO:0008150,biological_process; GO:0008152,metabolic process; GO:000…	PF04597.17:Ribophorin I	--	--	--
PlobChr10G00343150	19.2595	18.517	18.1694	3.7524	2.7806	3.1078	2.5472	2.13	1.8266	1.4351	1.3422	1.114	1.8928	1.77	2.3817	390	391	336	65	50	63	57	45	40	29	27	23	40	35	46	chr10	4899998	4901561	-	PlobChr10G00343150	--	K01802 peptidylprolyl isomerase [EC:5.2.1.8] | (RefSeq) peptidyl-prolyl cis-trans isomerase FKBP18, chloroplastic isoform X1 (A)	--	peptidyl-prolyl cis-trans isomerase FKBP18, chloroplastic isoform X1 [Cajanus cajan]	FKB18_ARATH RecName: Full=Peptidyl-prolyl cis-trans isomerase FKBP18, chloroplastic; Short=PPIase FKBP18; EC=5.2.1.8; AltName: Full=FK506-binding protein 18; Short=AtFKBP18; AltName: Full=Immunophilin FKBP18; AltName: Full=Rotamase; Flags: Precursor;	A0A151TCU9_CAJCA RecName: Full=Peptidylprolyl isomerase {ECO:0000256|PROSITE-ProRule:PRU00277}; EC=5.2.1.8 {ECO:0000256|PROSITE-ProRule:PRU00277};	FKBP-type peptidyl-prolyl cis-trans isomerase	GO:0009507,chloroplast; GO:0009543,chloroplast thylakoid lumen; GO:0005634,nucleus; GO:0031977,thylakoid lumen; GO:0003755,peptidyl-prolyl cis-trans isomerase activity; GO:0003674,molecular_function; GO:0003824,catalytic activity; GO:0016853,isomerase activity; GO:0016859,cis-trans isomerase activity; GO:0140096,catalytic activity, acting on a protein; GO:0005575,cellular_component; GO:0005622,in…	PF00254.31:FKBP-type peptidyl-prolyl cis-trans isomerase	--	--	--
PlobChr10G00343190	61.7632	71.8132	69.1614	43.7406	42.1372	45.5002	27.8094	27.4956	26.0195	22.3967	25.0099	21.5781	30.4511	27.5378	32.2205	1238	1501	1266	750	750	913	616	575	564	448	498	441	637	539	616	chr10	4935524	4938590	+	PlobChr10G00343190	--	--	--	uncharacterized protein LOC100306344 [Glycine max]	--	C6SZ03_SOYBN SubName: Full=Uncharacterized protein {ECO:0000313|EMBL:ACU14476.1, ECO:0000313|EnsemblPlants:KRH60892};	--	GO:0016021,integral component of membrane; GO:0005575,cellular_component; GO:0016020,membrane; GO:0031224,intrinsic component of membrane; GO:0110165,cellular anatomical entity	--	--	--	--
PlobChr10G00343200	1178.59	1189.22	1184.71	32.1231	34.8732	28.347	1.9845	2.4566	2.2967	0.609	0.6117	0.596	1.2406	1.4612	0.9973	44606	46933	40947	1040	1172	1074	83	97	94	23	23	23	49	54	36	chr10	4940242	4943733	+	PlobChr10G00343200	--	K05298 glyceraldehyde-3-phosphate dehydrogenase (NADP+) (phosphorylating) [EC:1.2.1.13] | (RefSeq) glyceraldehyde-3-phosphate dehydrogenase B, chloroplastic isoform X1 (A)	ko00710: Carbon fixation in photosynthetic organisms; ko01100: Metabolic pathways; ko01200: Carbon metabolism	glyceraldehyde-3-phosphate dehydrogenase B, chloroplastic isoform X1 [Cajanus cajan]	G3PB_PEA RecName: Full=Glyceraldehyde-3-phosphate dehydrogenase B, chloroplastic; EC=1.2.1.13; AltName: Full=NADP-dependent glyceraldehydephosphate dehydrogenase subunit B; Flags: Precursor;	C6T9R8_SOYBN RecName: Full=Glyceraldehyde-3-phosphate dehydrogenase {ECO:0000256|RuleBase:RU361160}; EC=1.2.1.- {ECO:0000256|RuleBase:RU361160};	Glyceraldehyde 3-phosphate dehydrogenase	GO:0009507,chloroplast; GO:0047100,glyceraldehyde-3-phosphate dehydrogenase (NADP+) (phosphorylating) activity; GO:0051287,NAD binding; GO:0050661,NADP binding; GO:0006006,glucose metabolic process; GO:0019253,reductive pentose-phosphate cycle; GO:0003674,molecular_function; GO:0003824,catalytic activity; GO:0016491,oxidoreductase activity; GO:0016620,oxidoreductase activity, acting on the aldehy…	PF02800.23:Glyceraldehyde 3-phosphate dehydrogenase, C-terminal domain	--	--	--
PlobChr10G00343210	0.0289	0.0554	0.1582	5.8762	4.2619	7.5031	6.3263	6.4794	5.8504	28.254	27.714	30.8834	8.2214	8.6979	9.6923	1	2	5	174	131	260	242	234	219	976	953	1090	297	294	320	chr10	4947829	4949811	+	PlobChr10G00343210	--	K19891 glucan endo-1,3-beta-glucosidase 1/2/3 [EC:3.2.1.39] | (RefSeq) glucan endo-1,3-beta-glucosidase 3-like (A)	ko00500: Starch and sucrose metabolism; ko01100: Metabolic pathways	Glucan endo-1,3-beta-glucosidase 13 [Spatholobus suberectus]	E1312_ARATH RecName: Full=Glucan endo-1,3-beta-glucosidase 12; EC=3.2.1.39; AltName: Full=(1->3)-beta-glucan endohydrolase 12; Short=(1->3)-beta-glucanase 12; AltName: Full=Beta-1,3-endoglucanase 12; Short=Beta-1,3-glucanase 12; Flags: Precursor;	A0A8B8LMA2_ABRPR RecName: Full=Glucan endo-1,3-beta-D-glucosidase {ECO:0000256|ARBA:ARBA00012780}; EC=3.2.1.39 {ECO:0000256|ARBA:ARBA00012780}; AltName: Full=(1->3)-beta-glucan endohydrolase {ECO:0000256|ARBA:ARBA00033335}; AltName: Full=Beta-1,3-endoglucanase {ECO:0000256|ARBA:ARBA00033417};	--	GO:0031225,anchored component of membrane; GO:0046658,anchored component of plasma membrane; GO:0005576,extracellular region; GO:0042973,glucan endo-1,3-beta-D-glucosidase activity; GO:0005975,carbohydrate metabolic process; GO:0071555,cell wall organization; GO:0006952,defense response; GO:0003674,molecular_function; GO:0003824,catalytic activity; GO:0004553,hydrolase activity, hydrolyzing O-gly…	PF00332.21:Glycosyl hydrolases family 17	--	--	--
PlobChr10G00343220	1.6208	1.627	1.7582	5.1175	4.4352	5.0841	6.0722	6.1705	6.2612	25.6674	25.1289	24.9584	21.4086	20.6778	20.868	107	112	106	289	260	336	443	425	447	1691	1648	1680	1475	1333	1314	chr10	4951475	4957084	-	PlobChr10G00343220	--	K05387 glutamate receptor, ionotropic, plant | (RefSeq) glutamate receptor 3.3 (A)	--	hypothetical protein JHK87_008638 [Glycine soja]	GLR33_ARATH RecName: Full=Glutamate receptor 3.3 {ECO:0000303|PubMed:11379626}; Short=AtGLR3.3 {ECO:0000303|PubMed:11379626}; AltName: Full=Glutamate receptor-like protein 3.3 {ECO:0000303|PubMed:12082126}; AltName: Full=Ligand-gated ion channel 3.3 {ECO:0000303|PubMed:11379626}; Flags: Precursor;	I1JST3_SOYBN RecName: Full=Glutamate receptor {ECO:0000256|PIRNR:PIRNR037090};	Glutamate-gated kainate-type ion channel receptor subunit GluR5 and related subunits	GO:0016021,integral component of membrane; GO:0005886,plasma membrane; GO:0005262,calcium channel activity; GO:0008066,glutamate receptor activity; GO:0015276,ligand-gated ion channel activity; GO:0038023,signaling receptor activity; GO:0006816,calcium ion transport; GO:0019722,calcium-mediated signaling; GO:0007267,cell-cell signaling; GO:0071230,cellular response to amino acid stimulus; GO:0050…	PF01094.31:Receptor family ligand binding region	--	--	--
PlobChr10G00343230	6.2331	5.6529	5.3738	15.7599	14.007	17.4114	12.0974	14.4898	13.9794	15.3182	14.7635	15.1586	20.6202	19.6983	19.4868	221	209	174	478	441	618	474	536	536	542	520	548	763	682	659	chr10	4968128	4971350	+	PlobChr10G00343230	--	K14803 protein phosphatase PTC2/3 [EC:3.1.3.16] | (RefSeq) probable protein phosphatase 2C 27 (A)	--	probable protein phosphatase 2C 27 [Glycine max]	P2C27_ARATH RecName: Full=Probable protein phosphatase 2C 27 {ECO:0000303|PubMed:19021904}; Short=AtPP2C27 {ECO:0000303|PubMed:19021904}; EC=3.1.3.16 {ECO:0000255|PROSITE-ProRule:PRU01082}; AltName: Full=Probable protein phosphatase 2C G group 1 {ECO:0000303|PubMed:22627139}; Short=AtPP2CG1 {ECO:0000303|PubMed:22627139};	I1K7B1_SOYBN RecName: Full=Protein-serine/threonine phosphatase {ECO:0000256|ARBA:ARBA00013081}; EC=3.1.3.16 {ECO:0000256|ARBA:ARBA00013081};	Serine/threonine protein phosphatase	GO:0005737,cytoplasm; GO:0005634,nucleus; GO:0046872,metal ion binding; GO:0017018,myosin phosphatase activity; GO:0006470,protein dephosphorylation; GO:0009737,response to abscisic acid; GO:0009651,response to salt stress; GO:0009414,response to water deprivation; GO:0003674,molecular_function; GO:0005488,binding; GO:0043167,ion binding; GO:0043169,cation binding; GO:0003824,catalytic activity; …	PF00481.24:Protein phosphatase 2C	--	--	--
PlobChr10G00343240	3.1672	3.2365	2.9565	2.4886	2.3973	4.4605	0.8457	1.2939	1.3444	1.3007	1.8816	2.1388	1.9901	1.1698	1.3609	61	65	52	41	41	86	18	26	28	25	36	42	40	22	25	chr10	4972207	4976693	-	PlobChr10G00343240	--	K22936 protein canopy 1/2 | (RefSeq) protein canopy-1 (A)	--	protein canopy-1 [Glycine max]	--	I1K7B2_SOYBN RecName: Full=DUF3456 domain-containing protein {ECO:0000259|Pfam:PF11938};	--	--	PF11938.11:TLR4 regulator and MIR-interacting MSAP	--	--	--
PlobChr10G00343260	0.0739	0	0	0.0864	0.0416	0.0738	0.8023	1.2748	0.6833	0.2962	0.6322	0.1812	0	0	0.0387	2	0	0	2	1	2	24	36	20	8	17	5	0	0	1	chr10	4999717	5002607	+	PlobChr10G00343260	--	K21596 calmodulin-binding transcription activator | (RefSeq) uncharacterized LOC107794376 (A)	--	F-box protein CPR30 [Spatholobus suberectus]	CPR1_ARATH RecName: Full=F-box protein CPR1; AltName: Full=Protein CONSTITUTIVE EXPRESSER OF PR GENES 1; AltName: Full=Protein CONSTITUTIVE EXPRESSER OF PR GENES 30 {ECO:0000303|PubMed:19682297};	A0A371F1Y8_MUCPR SubName: Full=F-box protein CPR30 {ECO:0000313|EMBL:RDX72306.1}; Flags: Fragment;	--	GO:0005737,cytoplasm; GO:0005634,nucleus; GO:0031348,negative regulation of defense response; GO:0042177,negative regulation of protein catabolic process; GO:0009626,plant-type hypersensitive response; GO:0016567,protein ubiquitination; GO:0006950,response to stress; GO:0006952,defense response; GO:0008150,biological_process; GO:0031347,regulation of defense response; GO:0048519,negative regulati…	PF00646.36:F-box domain	--	--	--
PlobChr10G00343300	5.2051	4.0019	3.7834	29.7941	23.7499	28.0144	18.5155	17.5045	19.2529	56.2499	55.287	55.3182	30.4408	30.2361	29.4029	116	93	77	568	470	625	456	407	464	1251	1224	1257	708	658	625	chr10	5039965	5041731	-	PlobChr10G00343300	--	--	--	hypothetical protein JHK87_014007 [Glycine soja]	WOX8_ORYSJ RecName: Full=WUSCHEL-related homeobox 8; AltName: Full=OsWOX8; AltName: Full=Protein WOX13;	I1K7B8_SOYBN RecName: Full=Homeobox domain-containing protein {ECO:0000259|PROSITE:PS50071};	--	GO:0005634,nucleus; GO:0003677,DNA binding; GO:0003700,DNA-binding transcription factor activity; GO:0003674,molecular_function; GO:0003676,nucleic acid binding; GO:0005488,binding; GO:0097159,organic cyclic compound binding; GO:1901363,heterocyclic compound binding; GO:0140110,transcription regulator activity; GO:0005575,cellular_component; GO:0005622,intracellular anatomical structure; GO:00432…	PF00046.32:Homeodomain	HB-WOX	TF	HB->HB-WOX
PlobChr10G00343310	0.3559	0.1707	0.1169	0.2913	0.0401	0.1422	0.0322	0	0	0.9273	0.8599	0.6633	2.0804	1.786	1.53	10	5	3	7	1	4	1	0	0	26	24	19	61	49	41	chr10	5054700	5060789	+	PlobChr10G00343310	--	K05894 12-oxophytodienoic acid reductase [EC:1.3.1.42] | (RefSeq) putative 12-oxophytodienoate reductase 11 (A)	ko00592: alpha-Linolenic acid metabolism; ko01100: Metabolic pathways; ko01110: Biosynthesis of secondary metabolites	putative 12-oxophytodienoate reductase 11 [Glycine max]	OPR11_ORYSJ RecName: Full=Putative 12-oxophytodienoate reductase 11; EC=1.3.1.-; AltName: Full=OPDA-reductase 11; Short=OsOPR11;	A0A445K3B9_GLYSO SubName: Full=Putative 12-oxophytodienoate reductase 11 isoform A {ECO:0000313|EMBL:RZC05305.1}; SubName: Full=Putative 12-oxophytodienoate reductase 11 isoform B {ECO:0000313|EMBL:RZC05306.1};	NADH:flavin oxidoreductase/12-oxophytodienoate reductase	GO:0010181,FMN binding; GO:0016491,oxidoreductase activity; GO:0006633,fatty acid biosynthetic process; GO:0031408,oxylipin biosynthetic process; GO:0000166,nucleotide binding; GO:0003674,molecular_function; GO:0005488,binding; GO:0032553,ribonucleotide binding; GO:0036094,small molecule binding; GO:0043167,ion binding; GO:0043168,anion binding; GO:0097159,organic cyclic compound binding; GO:0097…	PF00724.23:NADH:flavin oxidoreductase / NADH oxidase family	--	--	--
PlobChr10G00343320	18.1797	17.9065	18.5832	9.3174	9.1775	11.5849	5.9968	5.279	6.5629	2.9165	3.4031	3.162	4.1618	4.1041	3.9435	812	834	758	356	364	518	296	246	317	130	151	144	194	179	168	chr10	5070003	5074653	+	PlobChr10G00343320	--	K22184 bromodomain-containing protein 9 | (RefSeq) uncharacterized protein LOC100811115 isoform X2 (A)	ko03082: ATP-dependent chromatin remodeling	uncharacterized protein LOC100811115 isoform X2 [Glycine max]	GTE11_ARATH RecName: Full=Transcription factor GTE11; AltName: Full=BROMODOMAIN AND EXTRATERMINAL DOMAIN PROTEIN 10; Short=AtBET10; AltName: Full=Bromodomain-containing protein GTE11; AltName: Full=Protein GLOBAL TRANSCRIPTION FACTOR GROUP E11;	K7KHM0_SOYBN RecName: Full=Bromo domain-containing protein {ECO:0000259|PROSITE:PS50014};	PHD finger protein BR140/LIN-49	GO:0005634,nucleus; GO:0045893,positive regulation of DNA-templated transcription; GO:0009737,response to abscisic acid; GO:0006139,nucleobase-containing compound metabolic process; GO:0006351,DNA-templated transcription; GO:0006355,regulation of DNA-templated transcription; GO:0006725,cellular aromatic compound metabolic process; GO:0006807,nitrogen compound metabolic process; GO:0008150,biologi…	PF00439.28:Bromodomain	--	--	--
PlobChr10G00343330	0.0633	0.1517	0.0693	1.5903	1.1401	1.7066	0.1145	0.091	0.117	0.0951	0.0955	0.0931	0.0303	0.0648	0.0332	2	5	2	43	32	54	4	3	4	3	3	3	1	2	1	chr10	5076789	5078480	-	PlobChr10G00343330	--	--	--	Glycosyltransferase family 92 protein [Glycine soja]	Y8219_ORYSJ RecName: Full=Glycosyltransferase family 92 protein Os08g0121900; EC=2.4.1.- {ECO:0000305};	I1K7C5_SOYBN RecName: Full=Glycosyltransferase family 92 protein {ECO:0000256|RuleBase:RU366017}; EC=2.4.1.- {ECO:0000256|RuleBase:RU366017};	--	GO:0016021,integral component of membrane; GO:0016757,glycosyltransferase activity; GO:0003674,molecular_function; GO:0003824,catalytic activity; GO:0016740,transferase activity; GO:0005575,cellular_component; GO:0016020,membrane; GO:0031224,intrinsic component of membrane; GO:0110165,cellular anatomical entity	PF01697.30:Glycosyltransferase family 92	--	--	--
PlobChr10G00343350	6.4537	6.4145	7.0903	22.4082	22.405	22.5423	12.2987	12.3511	14.5244	8.3086	9.5727	9.2009	8.2725	9.6948	7.7521	302	313	303	897	931	1056	636	603	735	388	445	439	404	443	346	chr10	5099092	5103541	+	PlobChr10G00343350	--	K00924 kinase [EC:2.7.1.-] | (RefSeq) CST; Protein kinase superfamily protein (A)	--	probable serine/threonine-protein kinase PIX13 [Glycine max]	PIX13_ARATH RecName: Full=Probable serine/threonine-protein kinase PIX13 {ECO:0000305}; EC=2.7.11.1 {ECO:0000305};	K7KHM3_SOYBN RecName: Full=Protein kinase domain-containing protein {ECO:0000259|PROSITE:PS50011};	Serine/threonine protein kinase	GO:0005634,nucleus; GO:0005886,plasma membrane; GO:0005524,ATP binding; GO:0106310,protein serine kinase activity; GO:0004674,protein serine/threonine kinase activity; GO:0006952,defense response; GO:0006468,protein phosphorylation; GO:0000166,nucleotide binding; GO:0003674,molecular_function; GO:0005488,binding; GO:0017076,purine nucleotide binding; GO:0030554,adenyl nucleotide binding; GO:00325…	PF07714.20:Protein tyrosine and serine/threonine kinase	--	--	--
PlobChr10G00343370	12.9549	12.2814	13.1377	5.2319	5.7536	5.0363	4.1841	3.5791	4.0015	3.6608	4.3696	4.125	2.958	3.1062	3.4203	961	950	890	332	379	374	343	277	321	271	322	312	229	225	242	chr10	5153180	5158319	-	PlobChr10G00343370	--	K20178 vacuolar protein sorting-associated protein 8 | (RefSeq) LOW QUALITY PROTEIN: vacuolar protein sorting-associated protein 8 homolog (A)	--	protein NLP4 isoform X2 [Glycine max]	NLP4_ARATH RecName: Full=Protein NLP4; Short=AtNLP4; AltName: Full=NIN-like protein 4; AltName: Full=Nodule inception protein-like protein 4;	A0A445KUC5_GLYSO SubName: Full=Protein NLP4 isoform A {ECO:0000313|EMBL:RZC14558.1}; SubName: Full=Protein NLP4 isoform B {ECO:0000313|EMBL:RZC14559.1}; SubName: Full=Protein NLP4 isoform C {ECO:0000313|EMBL:RZC14560.1}; SubName: Full=Protein NLP4 isoform D {ECO:0000313|EMBL:RZC14561.1};	--	GO:0005634,nucleus; GO:0003677,DNA binding; GO:0003700,DNA-binding transcription factor activity; GO:0010167,response to nitrate; GO:0003674,molecular_function; GO:0003676,nucleic acid binding; GO:0005488,binding; GO:0097159,organic cyclic compound binding; GO:1901363,heterocyclic compound binding; GO:0140110,transcription regulator activity; GO:0008150,biological_process; GO:0010035,response to …	PF02042.18:RWP-RK domain	RWP-RK	TF	RWP-RK
PlobChr10G00343380	1528.93	1523.23	1511.79	108.565	109.216	97.7214	12.1548	11.8759	12.421	9.1426	10.2898	9.1968	9.7407	10.4104	11.278	54295	56406	49028	3298	3444	3474	477	440	477	324	363	333	361	361	382	chr10	5169600	5173752	-	PlobChr10G00343380	--	K03781 catalase [EC:1.11.1.6] | (RefSeq) CAT4; catalase-4 (A)	ko00380: Tryptophan metabolism; ko00630: Glyoxylate and dicarboxylate metabolism; ko01100: Metabolic pathways; ko01110: Biosynthesis of secondary metabolites; ko01200: Carbon metabolism; ko04016: MAPK signaling pathway - plant; ko04146: Peroxisome	catalase-4 [Glycine max]	CATA4_SOYBN RecName: Full=Catalase-4; EC=1.11.1.6;	A0A445KU91_GLYSO RecName: Full=Catalase {ECO:0000256|ARBA:ARBA00012314, ECO:0000256|RuleBase:RU000498}; EC=1.11.1.6 {ECO:0000256|ARBA:ARBA00012314, ECO:0000256|RuleBase:RU000498};	Catalase	GO:0005737,cytoplasm; GO:0009514,glyoxysome; GO:0005777,peroxisome; GO:0005886,plasma membrane; GO:0004096,catalase activity; GO:0020037,heme binding; GO:0046872,metal ion binding; GO:0042744,hydrogen peroxide catabolic process; GO:0042542,response to hydrogen peroxide; GO:0003674,molecular_function; GO:0003824,catalytic activity; GO:0004601,peroxidase activity; GO:0016209,antioxidant activity; G…	PF00199.22:Catalase	--	--	--
PlobChr10G00343390	64.3329	65.5545	66.3914	44.8093	42.7268	47.6379	155.066	161.318	163.424	145.32	140.786	142.897	246.509	250.604	250.904	3788	4025	3570	2257	2234	2808	10090	9910	10406	8539	8235	8579	15148	14409	14091	chr10	5183405	5191991	+	PlobChr10G00343390	--	K00700 1,4-alpha-glucan branching enzyme [EC:2.4.1.18] | (RefSeq) 1,4-alpha-glucan-branching enzyme 1, chloroplastic/amyloplastic (A)	ko00500: Starch and sucrose metabolism; ko01100: Metabolic pathways; ko01110: Biosynthesis of secondary metabolites	1,4-alpha-glucan-branching enzyme 1, chloroplastic/amyloplastic [Glycine max]	GLGB2_PEA RecName: Full=1,4-alpha-glucan-branching enzyme 1, chloroplastic/amyloplastic; EC=2.4.1.18; AltName: Full=Starch branching enzyme I; Flags: Precursor; Fragment;	K7KHN1_SOYBN RecName: Full=1,4-alpha-glucan branching enzyme {ECO:0000256|ARBA:ARBA00012541}; EC=2.4.1.18 {ECO:0000256|ARBA:ARBA00012541};	1,4-alpha-glucan branching enzyme/starch branching enzyme II	GO:0009501,amyloplast; GO:0009507,chloroplast; GO:0003844,1,4-alpha-glucan branching enzyme activity; GO:0102752,1,4-alpha-glucan branching enzyme activity (using a glucosylated glycogenin as primer for glycogen synthesis); GO:0043169,cation binding; GO:0004553,hydrolase activity, hydrolyzing O-glycosyl compounds; GO:0005978,glycogen biosynthetic process; GO:0019252,starch biosynthetic process; G…	PF02806.21:Alpha amylase, C-terminal all-beta domain	--	--	--
PlobChr10G00343400	1.6416	0.9583	0.6253	2.9203	4.662	4.3492	0.5813	0.9578	1.122	1.502	0.7185	1.4	0.5471	1.4619	0.449	23	14	8	35	58	61	9	14	17	21	10	20	8	20	6	chr10	5192658	5193481	-	PlobChr10G00343400	--	--	--	uncharacterized protein LOC100810616 [Glycine max]	--	A0A0R0JAD9_SOYBN SubName: Full=Uncharacterized protein {ECO:0000313|EMBL:KRH51617.1, ECO:0000313|EnsemblPlants:KRH51617};	--	--	--	--	--	--
PlobChr10G00343420	30.7548	32.4468	30.9611	7.2243	7.3086	7.763	5.4426	4.9526	6.3645	4.6807	5.6383	5.6556	5.7631	6.4768	6.8259	1488	1637	1368	299	314	376	291	250	333	226	271	279	291	306	315	chr10	5253946	5258088	-	PlobChr10G00343420	--	K17710 pentatricopeptide repeat domain-containing protein 1 | (RefSeq) pentatricopeptide repeat-containing protein At5g21222-like isoform X1 (A)	--	Pentatricopeptide repeat-containing protein, mitochondrial, partial [Mucuna pruriens]	PP413_ARATH RecName: Full=Pentatricopeptide repeat-containing protein At5g42310, chloroplastic {ECO:0000305}; AltName: Full=Protein CRP1 homolog {ECO:0000303|PubMed:28261232}; Short=AtCRP1 {ECO:0000303|PubMed:28261232}; Flags: Precursor;	A0A371FHS0_MUCPR SubName: Full=Pentatricopeptide repeat-containing protein, mitochondrial {ECO:0000313|EMBL:RDX77839.1}; Flags: Fragment;	FOG: PPR repeat	GO:0009507,chloroplast; GO:0042644,chloroplast nucleoid; GO:0009570,chloroplast stroma; GO:0009534,chloroplast thylakoid; GO:0042651,thylakoid membrane; GO:0003729,mRNA binding; GO:0003727,single-stranded RNA binding; GO:0010239,chloroplast mRNA processing; GO:0009658,chloroplast organization; GO:0006417,regulation of translation; GO:0003674,molecular_function; GO:0003676,nucleic acid binding; GO…	PF13041.9:PPR repeat family	--	--	--
PlobChr10G00343440	70.7873	69.9069	70.249	20.5307	23.1896	22.102	19.0501	16.5027	15.815	18.9438	18.953	19.5565	22.4134	23.6795	22.6347	1846	1901	1673	458	537	577	549	449	446	493	491	520	610	603	563	chr10	5267803	5271891	-	PlobChr10G00343440	--	--	--	uncharacterized protein LOC100815202 [Glycine max]	--	C6TGY6_SOYBN SubName: Full=Uncharacterized protein {ECO:0000313|EMBL:ACU21088.1, ECO:0000313|EnsemblPlants:KRH60948};	--	--	PF05542.14:Protein of unknown function (DUF760)	--	--	--
PlobChr10G00343450	8.7422	7.7446	8.4782	6.1868	7.0637	6.7944	7.8931	8.0411	9.7336	14.2011	13.7726	14.2452	17.5987	18.2466	19.1534	446	412	395	270	320	347	445	428	537	723	698	741	937	909	932	chr10	5276213	5282118	+	PlobChr10G00343450	--	K23280 rhamnogalacturonan I rhamnosyltransferase [EC:2.4.1.351] | (RefSeq) uncharacterized protein At1g04910-like (A)	--	O-fucosyltransferase 16 [Glycine max]	OFT16_ARATH RecName: Full=O-fucosyltransferase 16 {ECO:0000305}; Short=O-FucT-16 {ECO:0000305}; EC=2.4.1.- {ECO:0000305}; AltName: Full=O-fucosyltransferase family protein {ECO:0000305};	I1JSW4_SOYBN RecName: Full=O-fucosyltransferase family protein {ECO:0000256|ARBA:ARBA00030350};	--	GO:0005768,endosome; GO:0005794,Golgi apparatus; GO:0000137,Golgi cis cisterna; GO:0016021,integral component of membrane; GO:0005802,trans-Golgi network; GO:0016757,glycosyltransferase activity; GO:0006004,fucose metabolic process; GO:0003674,molecular_function; GO:0003824,catalytic activity; GO:0016740,transferase activity; GO:0005975,carbohydrate metabolic process; GO:0005996,monosaccharide me…	PF10250.12:GDP-fucose protein O-fucosyltransferase	--	--	--
PlobChr10G00343470	4.5876	5.072	4.2236	10.4866	8.7531	9.7199	9.3074	9.1303	10.0246	10.3653	11.0009	11.1767	13.0474	11.2513	12.6831	157	181	132	307	266	333	352	326	371	354	374	390	466	376	414	chr10	5295834	5303224	-	PlobChr10G00343470	--	K23289 EARP and GARP complex-interacting protein 1 | (RefSeq) WD repeat-containing protein DWA2 (A)	--	WD repeat-containing protein DWA2 [Glycine max]	DWA2_ARATH RecName: Full=WD repeat-containing protein DWA2; AltName: Full=Protein DWD HYPERSENSITIVE TO ABA 2;	I1JSW6_SOYBN SubName: Full=Uncharacterized protein {ECO:0000313|EMBL:KRH60952.1, ECO:0000313|EnsemblPlants:KRH60952};	WD repeat protein TSSC1, WD repeat superfamily	GO:0080008,Cul4-RING E3 ubiquitin ligase complex; GO:0005634,nucleus; GO:0009738,abscisic acid-activated signaling pathway; GO:0009788,negative regulation of abscisic acid-activated signaling pathway; GO:0016567,protein ubiquitination; GO:0007154,cell communication; GO:0007165,signal transduction; GO:0008150,biological_process; GO:0009719,response to endogenous stimulus; GO:0009725,response to ho…	PF00400.35:WD domain, G-beta repeat	--	--	--
PlobChr10G00343480	4.4336	4.3305	3.8659	4.9909	4.0991	4.2648	1.5107	1.5739	0.9111	1.097	1.3224	0.9663	0.8654	0.9529	1.119	162	165	129	156	133	156	61	60	36	40	48	36	33	34	39	chr10	5310111	5313674	+	PlobChr10G00343480	--	K07374 tubulin alpha | (RefSeq) tubulin alpha-4 chain-like (A)	ko04145: Phagosome; ko04814: Motor proteins	uncharacterized protein LOC100814333 [Glycine max]	--	I1JSW9_SOYBN SubName: Full=Uncharacterized protein {ECO:0000313|EMBL:KRH60955.1, ECO:0000313|EnsemblPlants:KRH60955};	--	GO:0016021,integral component of membrane; GO:0005575,cellular_component; GO:0016020,membrane; GO:0031224,intrinsic component of membrane; GO:0110165,cellular anatomical entity	--	--	--	--
PlobChr10G00343510	1.9804	1.7409	1.3779	8.0785	7.341	8.119	5.6934	5.4572	5.8372	6.0153	6.0428	6.5754	6.681	7.3094	7.6563	96	88	61	335	316	394	305	276	306	291	291	325	338	346	354	chr10	5339142	5342757	+	PlobChr10G00343510	--	K03029 26S proteasome regulatory subunit N10 | (RefSeq) 26S proteasome non-ATPase regulatory subunit 4 homolog (A)	ko03050: Proteasome	Nitrate regulatory gene2 protein [Glycine max]	APSR1_ARATH RecName: Full=Protein ALTERED PHOSPHATE STARVATION RESPONSE 1 {ECO:0000303|PubMed:23498857};	K7KSJ8_SOYBN SubName: Full=Uncharacterized protein {ECO:0000313|EMBL:KRH51633.1, ECO:0000313|EnsemblPlants:KRH51633};	--	GO:0005634,nucleus; GO:0005575,cellular_component; GO:0005622,intracellular anatomical structure; GO:0043226,organelle; GO:0043227,membrane-bounded organelle; GO:0043229,intracellular organelle; GO:0043231,intracellular membrane-bounded organelle; GO:0110165,cellular anatomical entity	PF04782.15:Protein of unknown function (DUF632)	--	--	--
PlobChr10G00343530	754.835	749.598	758.653	77.8633	80.4762	78.7129	38.1707	38.3216	39.5055	24.4751	23.5442	24.3357	32.1696	32.8568	31.7608	34984	36227	32110	3087	3312	3652	1955	1853	1980	1132	1084	1150	1556	1487	1404	chr10	5393756	5397267	-	PlobChr10G00343530	--	K03798 cell division protease FtsH [EC:3.4.24.-] | (RefSeq) ATP-dependent zinc metalloprotease FTSH, chloroplastic (A)	--	ATP-dependent zinc metalloprotease FTSH, chloroplastic [Vigna radiata var. radiata]	FTSH_TOBAC RecName: Full=ATP-dependent zinc metalloprotease FTSH, chloroplastic; EC=3.4.24.-; AltName: Full=DS9; Flags: Precursor;	A0A1S3U0U8_VIGRR SubName: Full=ATP-dependent zinc metalloprotease FTSH, chloroplastic {ECO:0000313|RefSeq:XP_014499648.1};	AAA+-type ATPase containing the peptidase M41 domain	GO:0031969,chloroplast membrane; GO:0009534,chloroplast thylakoid; GO:0016021,integral component of membrane; GO:0005524,ATP binding; GO:0016887,ATP hydrolysis activity; GO:0004176,ATP-dependent peptidase activity; GO:0046872,metal ion binding; GO:0004222,metalloendopeptidase activity; GO:0007049,cell cycle; GO:0051301,cell division; GO:0006508,proteolysis; GO:0000166,nucleotide binding; GO:00036…	PF01434.21:Peptidase family M41	--	--	--
PlobChr10G00343550	6.9274	6.6993	6.0514	18.7211	18.1006	19.0881	9.9311	9.6053	10.3106	6.9807	6.6404	6.5269	7.0293	7.2735	7.5485	356	359	284	823	826	982	564	515	573	358	339	342	377	365	370	chr10	5424113	5428194	+	PlobChr10G00343550	--	K26385 lysine histidine transporter | (RefSeq) lysine histidine transporter-like 8 (A)	--	Lysine histidine transporter 8 [Spatholobus suberectus]	LHTL8_ARATH RecName: Full=Lysine histidine transporter-like 8; AltName: Full=Amino acid transporter-like protein 1;	I1K7F1_SOYBN RecName: Full=Aa_trans domain-containing protein {ECO:0000259|Pfam:PF01490};	Amino acid transporters	GO:0016021,integral component of membrane; GO:0016020,membrane; GO:0005886,plasma membrane; GO:0015171,amino acid transmembrane transporter activity; GO:0003333,amino acid transmembrane transport; GO:0003674,molecular_function; GO:0005215,transporter activity; GO:0005342,organic acid transmembrane transporter activity; GO:0022857,transmembrane transporter activity; GO:0046943,carboxylic acid tran…	PF01490.21:Transmembrane amino acid transporter protein	--	--	--
PlobChr10G00343590	0.0262	0.2258	0.1719	14.9258	13.4653	18.5042	3.9539	3.9121	3.1211	2.7529	3.1605	2.1812	2.3315	2.3043	2.6334	1	9	6	488	457	708	167	156	129	105	120	85	93	86	96	chr10	5437279	5445743	+	PlobChr10G00343590	--	K19791 iron transport multicopper oxidase | (RefSeq) L-ascorbate oxidase homolog (A)	--	hypothetical protein JHK87_008671 [Glycine soja]	ASOL_BRANA RecName: Full=L-ascorbate oxidase homolog; EC=1.10.3.-; Flags: Precursor;	I1JSX8_SOYBN SubName: Full=Uncharacterized protein {ECO:0000313|EMBL:KRH60965.1, ECO:0000313|EnsemblPlants:KRH60965};	Multicopper oxidases	GO:0005576,extracellular region; GO:0005507,copper ion binding; GO:0016491,oxidoreductase activity; GO:0003674,molecular_function; GO:0005488,binding; GO:0043167,ion binding; GO:0043169,cation binding; GO:0046872,metal ion binding; GO:0046914,transition metal ion binding; GO:0003824,catalytic activity; GO:0005575,cellular_component; GO:0110165,cellular anatomical entity	PF00394.25:Multicopper oxidase	--	--	--
PlobChr10G00343600	36.2619	36.309	38.0005	33.0873	30.0266	33.3546	33.8899	29.0162	30.2699	23.3065	18.2513	22.8513	24.5659	24.7426	22.8368	884	923	846	690	650	814	913	738	798	567	442	568	625	589	531	chr10	5449600	5455228	+	PlobChr10G00343600	--	K19658 peroxisomal enoyl-CoA hydratase 2 [EC:4.2.1.119] | (RefSeq) enoyl-CoA hydratase 2, peroxisomal-like (A)	--	uncharacterized protein LOC100780490 isoform X1 [Glycine max]	ECH2_ARATH RecName: Full=Enoyl-CoA hydratase 2, peroxisomal; EC=4.2.1.119;	A0A445K3D5_GLYSO SubName: Full=Enoyl-CoA hydratase 2, peroxisomal isoform A {ECO:0000313|EMBL:RZC05351.1}; SubName: Full=Enoyl-CoA hydratase 2, peroxisomal isoform B {ECO:0000313|EMBL:RZC05352.1};	Peroxisomal multifunctional beta-oxidation protein and related enzymes	GO:0005739,mitochondrion; GO:0005777,peroxisome; GO:0044594,17-beta-hydroxysteroid dehydrogenase (NAD+) activity; GO:0003857,3-hydroxyacyl-CoA dehydrogenase activity; GO:0080023,3R-hydroxyacyl-CoA dehydratase activity; GO:0004300,enoyl-CoA hydratase activity; GO:0006635,fatty acid beta-oxidation; GO:0033542,fatty acid beta-oxidation, unsaturated, even number; GO:0003674,molecular_function; GO:000…	PF01575.22:MaoC like domain	--	--	--
PlobChr10G00343620	8.0297	4.8634	6.1703	4.1719	5.1294	4.5969	3.9942	3.6907	3.7343	6.2112	6.0032	4.9738	4.5444	5.0973	4.8247	171	108	120	76	97	98	94	82	86	132	127	108	101	106	98	chr10	5491819	5497965	+	PlobChr10G00343620	--	K14564 nucleolar protein 56 | (RefSeq) uncharacterized protein LOC108225321 (A)	ko03008: Ribosome biogenesis in eukaryotes	F-box protein SKIP23 [Glycine max]	SKI23_ARATH RecName: Full=F-box protein SKIP23; AltName: Full=SKP1-interacting partner 23;	I1JSY2_SOYBN RecName: Full=F-box domain-containing protein {ECO:0000259|SMART:SM00256};	--	GO:0005634,nucleus; GO:0016567,protein ubiquitination; GO:0006807,nitrogen compound metabolic process; GO:0008150,biological_process; GO:0008152,metabolic process; GO:0019538,protein metabolic process; GO:0032446,protein modification by small protein conjugation; GO:0036211,protein modification process; GO:0043170,macromolecule metabolic process; GO:0043412,macromolecule modification; GO:0044238,…	PF03478.21:Protein of unknown function (DUF295)	--	--	--
PlobChr10G00343630	13.0721	13.9746	13.798	0.0501	0	0	0	0.0822	0	0.5154	0.1294	0.2522	0.2053	0.3511	0.0899	305	340	294	1	0	0	0	2	0	12	3	6	5	8	2	chr10	5498085	5500791	+	PlobChr10G00343630	--	K14505 cyclin D3, plant | (RefSeq) uncharacterized protein LOC112742690 (A)	ko04075: Plant hormone signal transduction	high mobility group B protein 9 [Glycine max]	HMGB9_ARATH RecName: Full=High mobility group B protein 9; AltName: Full=Nucleosome/chromatin assembly factor group D 09; Short=Nucleosome/chromatin assembly factor group D 9; AltName: Full=Protein NUCLEAR FUSION DEFECTIVE 9 {ECO:0000303|PubMed:16698901};	A0A445KUC3_GLYSO SubName: Full=High mobility group B protein 9 isoform A {ECO:0000313|EMBL:RZC14602.1}; SubName: Full=High mobility group B protein 9 isoform B {ECO:0000313|EMBL:RZC14603.1};	DNA-binding proteins Bright/BRCAA1/RBP1 and related proteins containing BRIGHT domain	GO:0005634,nucleus; GO:0003677,DNA binding; GO:0003700,DNA-binding transcription factor activity; GO:0000741,karyogamy; GO:0010197,polar nucleus fusion; GO:0006355,regulation of DNA-templated transcription; GO:0003674,molecular_function; GO:0003676,nucleic acid binding; GO:0005488,binding; GO:0097159,organic cyclic compound binding; GO:1901363,heterocyclic compound binding; GO:0140110,transcripti…	PF01388.24:ARID/BRIGHT DNA binding domain	ARID	TR	ARID
PlobChr10G00343640	0	0	0	0.3075	0.3555	0.1314	0.0952	0.3278	0.073	1.2916	1.4564	1.677	0.4537	0.9429	0.5792	0	0	0	10	12	5	4	13	3	49	55	65	18	35	21	chr10	5512643	5522479	+	PlobChr10G00343640	--	K14510 serine/threonine-protein kinase CTR1 [EC:2.7.11.1] | (RefSeq) serine/threonine-protein kinase CTR1 isoform X1 (A)	ko04016: MAPK signaling pathway - plant; ko04075: Plant hormone signal transduction	Serine/threonine-protein kinase HT1 [Spatholobus suberectus]	STY46_ARATH RecName: Full=Serine/threonine-protein kinase STY46 {ECO:0000305}; EC=2.7.11.1 {ECO:0000269|PubMed:17090544}; AltName: Full=Serine/threonine/tyrosine-protein kinase 46 {ECO:0000303|PubMed:16429265};	K7KHP1_SOYBN SubName: Full=Uncharacterized protein {ECO:0000313|EMBL:KRH60972.1, ECO:0000313|EnsemblPlants:KRH60972};	Tyrosine kinase specific for activated (GTP-bound) p21cdc42Hs	GO:0005829,cytosol; GO:0005524,ATP binding; GO:0106310,protein serine kinase activity; GO:0004674,protein serine/threonine kinase activity; GO:0004712,protein serine/threonine/tyrosine kinase activity; GO:0071456,cellular response to hypoxia; GO:0009658,chloroplast organization; GO:0006468,protein phosphorylation; GO:0009737,response to abscisic acid; GO:0000166,nucleotide binding; GO:0003674,mol…	PF07714.20:Protein tyrosine and serine/threonine kinase	--	--	--
PlobChr10G00343650	1.1632	1.0062	0.9241	5.8925	6.7553	6.3795	3.7977	3.6072	3.6488	1.3028	1.722	1.2527	3.4312	2.6394	2.5587	51	46	37	221	263	280	184	165	173	57	75	56	157	113	107	chr10	5523613	5526855	+	PlobChr10G00343650	--	K22048 mechanosensitive ion channel protein 4/5/6/7/8/9/10 | (RefSeq) mechanosensitive ion channel protein 6 (A)	--	Mechanosensitive ion channel protein 8 [Spatholobus suberectus]	MSL6_ARATH RecName: Full=Mechanosensitive ion channel protein 6; AltName: Full=Mechanosensitive channel of small conductance-like 6; AltName: Full=MscS-Like protein 6;	A0A1S3U257_VIGRR RecName: Full=Mechanosensitive ion channel protein {ECO:0000256|PIRNR:PIRNR017209};	Predicted mechanosensitive ion channel	GO:0016021,integral component of membrane; GO:0000325,plant-type vacuole; GO:0005886,plasma membrane; GO:0009506,plasmodesma; GO:0008381,mechanosensitive ion channel activity; GO:0006820,anion transport; GO:0003674,molecular_function; GO:0005215,transporter activity; GO:0005216,ion channel activity; GO:0015075,ion transmembrane transporter activity; GO:0015267,channel activity; GO:0015318,inorgan…	PF00924.21:Mechanosensitive ion channel	--	--	--
PlobChr10G00343670	4390.76	4455.28	4249.5	395.454	398.646	349.342	43.3162	38.8147	38.9294	1.606	2.3663	1.7815	1.6381	2.6261	3.5848	41093	43480	36320	3166	3313	3273	448	379	394	15	22	17	16	24	32	chr10	5560181	5560681	+	PlobChr10G00343670	--	K02638 plastocyanin | (RefSeq) plastocyanin (A)	ko00195: Photosynthesis; ko01100: Metabolic pathways	plastocyanin [Abrus precatorius]	PLAS1_POPNI RecName: Full=Plastocyanin A, chloroplastic; Short=PCa; Flags: Precursor;	A0A8B8LD96_ABRPR RecName: Full=Plastocyanin {ECO:0000256|RuleBase:RU363020};	--	GO:0009535,chloroplast thylakoid membrane; GO:0005507,copper ion binding; GO:0009055,electron transfer activity; GO:0003674,molecular_function; GO:0005488,binding; GO:0043167,ion binding; GO:0043169,cation binding; GO:0046872,metal ion binding; GO:0046914,transition metal ion binding; GO:0003824,catalytic activity; GO:0016491,oxidoreductase activity; GO:0005575,cellular_component; GO:0005622,intr…	PF00127.23:Copper binding proteins, plastocyanin/azurin family	--	--	--
PlobChr10G00343700	1.3391	1.3172	1.0152	2.5288	1.9721	2.1609	7.7679	7.5038	8.1921	3.2343	4.1478	3.1993	1.4806	1.2659	1.476	39	40	27	63	51	63	250	228	258	94	120	95	45	36	41	chr10	5577013	5584751	-	PlobChr10G00343700	--	--	--	hippocampus abundant transcript-like protein 1 [Cajanus cajan]	--	A0A151TCL0_CAJCA SubName: Full=Hippocampus abundant transcript-like protein 1 {ECO:0000313|EMBL:KYP64789.1};	Predicted transporter ADD1 (major facilitator superfamily)	GO:0016021,integral component of membrane; GO:0022857,transmembrane transporter activity; GO:0003674,molecular_function; GO:0005215,transporter activity; GO:0005575,cellular_component; GO:0016020,membrane; GO:0031224,intrinsic component of membrane; GO:0110165,cellular anatomical entity	PF07690.19:Major Facilitator Superfamily	--	--	--
PlobChr10G00343730	20.4828	23.5714	20.7153	95.6699	99.2124	98.4876	53.4389	54.4857	61.2066	79.5175	80.39	81.6192	42.1199	43.3188	44.4459	445	534	411	1778	1914	2142	1283	1235	1438	1724	1735	1808	955	919	921	chr10	5615035	5616197	-	PlobChr10G00343730	--	--	--	hypothetical protein JHK85_009075 [Glycine max]	Y1607_ARATH RecName: Full=Uncharacterized protein At1g76070;	Q8S901_SOYBN SubName: Full=Syringolide-induced protein 14-1-1 {ECO:0000313|EMBL:BAB86891.1};	--	--	--	--	--	--
PlobChr10G00343750	6.1232	6.4584	6.176	9.6248	9.6495	11.6817	8.878	7.9293	9.0542	18.5954	19.8316	19.728	11.7723	12.5918	11.9919	621	683	572	835	869	1186	995	839	993	1882	1998	2040	1246	1247	1160	chr10	5624392	5632705	+	PlobChr10G00343750	--	K00472 prolyl 4-hydroxylase [EC:1.14.11.2] | (RefSeq) probable prolyl 4-hydroxylase 3 isoform X1 (A)	ko00330: Arginine and proline metabolism; ko01100: Metabolic pathways	probable prolyl 4-hydroxylase 3 isoform X1 [Glycine max]	P4H3_ARATH RecName: Full=Probable prolyl 4-hydroxylase 3 {ECO:0000305}; Short=AtP4H3 {ECO:0000303|Ref.5}; EC=1.14.11.2 {ECO:0000305};	I1JSZ3_SOYBN RecName: Full=Fe2OG dioxygenase domain-containing protein {ECO:0000259|PROSITE:PS51471};	Prolyl 4-hydroxylase alpha subunit	GO:0005783,endoplasmic reticulum; GO:0005789,endoplasmic reticulum membrane; GO:0005768,endosome; GO:0005794,Golgi apparatus; GO:0000137,Golgi cis cisterna; GO:0016021,integral component of membrane; GO:0005634,nucleus; GO:0005802,trans-Golgi network; GO:0005506,iron ion binding; GO:0031418,L-ascorbic acid binding; GO:0004656,procollagen-proline 4-dioxygenase activity; GO:0018401,peptidyl-proline…	PF13640.9:2OG-Fe(II) oxygenase superfamily	--	--	--
PlobChr10G00343760	5.8475	4.9428	6.04	2.537	2.0706	2.2582	2.4002	2.6001	2.8987	2.7788	2.2149	2.631	3.1481	3.2719	3.2866	194	171	183	72	61	75	88	90	104	92	73	89	109	106	104	chr10	5630533	5639142	-	PlobChr10G00343760	--	K06180 23S rRNA pseudouridine1911/1915/1917 synthase [EC:5.4.99.23] | (RefSeq) RNA pseudouridine synthase 2, chloroplastic (A)	--	RNA pseudouridine synthase 2 [Spatholobus suberectus]	PUS2_ARATH RecName: Full=RNA pseudouridine synthase 2, chloroplastic; EC=5.4.99.-; AltName: Full=RNA pseudouridylate synthase 2; AltName: Full=RNA-uridine isomerase 2; Flags: Precursor;	A0A445KUR5_GLYSO SubName: Full=RNA pseudouridine synthase 2, chloroplastic isoform A {ECO:0000313|EMBL:RZC14618.1}; SubName: Full=RNA pseudouridine synthase 2, chloroplastic isoform B {ECO:0000313|EMBL:RZC14619.1}; SubName: Full=RNA pseudouridine synthase 2, chloroplastic isoform C {ECO:0000313|EMBL:RZC14620.1};	RNA pseudouridylate synthases	GO:0009507,chloroplast; GO:0009982,pseudouridine synthase activity; GO:0003723,RNA binding; GO:0000455,enzyme-directed rRNA pseudouridine synthesis; GO:0003674,molecular_function; GO:0003824,catalytic activity; GO:0016853,isomerase activity; GO:0016866,intramolecular transferase activity; GO:0003676,nucleic acid binding; GO:0005488,binding; GO:0097159,organic cyclic compound binding; GO:1901363,h…	PF00849.25:RNA pseudouridylate synthase	--	--	--
PlobChr10G00343770	6.1212	5.3058	5.0916	27.7972	23.7624	27.5748	26.4174	28.0099	27.8395	21.675	22.0702	23.2635	28.5372	30.8307	30.1757	208	188	158	808	717	938	992	993	1023	735	745	806	1012	1023	978	chr10	5640556	5648463	-	PlobChr10G00343770	--	K17609 nucleoredoxin [EC:1.8.1.8] | (RefSeq) thioredoxin-like superfamily protein (A)	--	hypothetical protein JHK86_014165 [Glycine max]	NRX2_ORYSJ RecName: Full=Probable nucleoredoxin 2; Short=OsNrx2; EC=1.8.1.8;	I1JSZ5_SOYBN SubName: Full=Uncharacterized protein {ECO:0000313|EMBL:KRH60996.1, ECO:0000313|EnsemblPlants:KRH60996};	Thioredoxin, nucleoredoxin and related proteins	GO:0047134,protein-disulfide reductase (NAD(P)) activity; GO:0003674,molecular_function; GO:0003824,catalytic activity; GO:0015035,protein-disulfide reductase activity; GO:0015036,disulfide oxidoreductase activity; GO:0016491,oxidoreductase activity; GO:0016667,oxidoreductase activity, acting on a sulfur group of donors; GO:0016668,oxidoreductase activity, acting on a sulfur group of donors, NAD(…	PF13905.9:Thioredoxin-like	--	--	--
PlobChr10G00343780	34.6062	40.5763	32.7135	110.618	108.694	109.513	237.922	256.805	228.507	121.914	119.748	112.561	235.225	231.048	221.379	256	313	221	700	714	811	1945	1982	1828	900	880	849	1816	1669	1562	chr10	5681519	5681914	-	PlobChr10G00343780	--	K19037 E3 ubiquitin-protein ligase ATL23 [EC:2.3.2.27] | (RefSeq) E3 ubiquitin-protein ligase ATL23 (A)	--	E3 ubiquitin-protein ligase ATL23 [Glycine max]	ATL23_ARATH RecName: Full=E3 ubiquitin-protein ligase ATL23; EC=2.3.2.27 {ECO:0000269|PubMed:15644464, ECO:0000269|PubMed:16339806}; AltName: Full=RING-H2 finger protein ATL23; AltName: Full=RING-type E3 ubiquitin transferase ATL23 {ECO:0000305};	I1JSZ6_SOYBN RecName: Full=RING-type domain-containing protein {ECO:0000259|PROSITE:PS50089};	FOG: Predicted E3 ubiquitin ligase	GO:0016021,integral component of membrane; GO:0046872,metal ion binding; GO:0004842,ubiquitin-protein transferase activity; GO:0071456,cellular response to hypoxia; GO:0016567,protein ubiquitination; GO:0003674,molecular_function; GO:0005488,binding; GO:0043167,ion binding; GO:0043169,cation binding; GO:0003824,catalytic activity; GO:0016740,transferase activity; GO:0019787,ubiquitin-like protein…	PF13639.9:Ring finger domain	--	--	--
PlobChr10G00343790	0	0	0.0503	0.4297	0.7244	0.8721	0.8316	1.2332	0.9348	1.059	1.7577	1.8477	1.1448	1.1293	1.3971	0	0	1	8	14	19	20	28	22	23	38	41	26	24	29	chr10	5699007	5704440	+	PlobChr10G00343790	--	--	--	uncharacterized protein LOC100500267 precursor [Glycine max]	--	C6T172_SOYBN RecName: Full=Thioredoxin-like_fold domain-containing protein {ECO:0000259|Pfam:PF13462};	--	--	PF13462.9:Thioredoxin	--	--	--
PlobChr10G00343860	0.8581	0.3919	0.9397	1.5286	1.8868	2.4492	2.7363	2.1542	2.2295	3.8491	3.3319	3.8875	6.304	5.5239	4.5842	21	10	21	32	41	60	74	55	59	94	81	97	161	132	107	chr10	5752910	5755309	+	PlobChr10G00343860	--	K14432 ABA responsive element binding factor | (RefSeq) protein FD (A)	ko04075: Plant hormone signal transduction	protein FD-like [Vigna unguiculata]	FD_ARATH RecName: Full=Protein FD {ECO:0000303|PubMed:16099980}; AltName: Full=bZIP transcription factor 14 {ECO:0000303|PubMed:11906833}; Short=AtbZIP14 {ECO:0000303|PubMed:11906833};	A0A1S3U3Q7_VIGRR SubName: Full=bZIP transcription factor 27-like {ECO:0000313|RefSeq:XP_014500629.1};	--	GO:0005634,nucleus; GO:0003677,DNA binding; GO:0003700,DNA-binding transcription factor activity; GO:0043621,protein self-association; GO:0009648,photoperiodism; GO:0009911,positive regulation of flower development; GO:0045893,positive regulation of DNA-templated transcription; GO:0009909,regulation of flower development; GO:2000028,regulation of photoperiodism, flowering; GO:0006355,regulation o…	PF00170.24:bZIP transcription factor	bZIP	TF	bZIP
PlobChr10G00343870	0.9418	1.4574	1.3125	18.0654	18.1745	21.8942	4.3773	4.9442	6.2347	10.96	11.5703	10.2652	7.6089	6.4004	6.7322	44	71	56	722	754	1024	226	241	315	511	537	489	371	292	300	chr10	5759799	5764529	+	PlobChr10G00343870	--	K25898 CO(2)-response secreted protease | (RefSeq) CO(2)-response secreted protease-like (A)	--	CO(2)-response secreted protease isoform X1 [Cajanus cajan]	CRSP_ARATH RecName: Full=CO(2)-response secreted protease {ECO:0000303|PubMed:25043023}; AltName: Full=Subtilisin-like serine protease {ECO:0000303|PubMed:25043023}; Short=AtSBT5.2 {ECO:0000303|PubMed:25043023}; AltName: Full=Tripeptidyl-peptidase II {ECO:0000255|PROSITE-ProRule:PRU10081}; EC=3.4.14.10 {ECO:0000255|PROSITE-ProRule:PRU10081}; Flags: Precursor;	A0A151RUV2_CAJCA SubName: Full=Subtilisin-like protease {ECO:0000313|EMBL:KYP46309.1};	--	GO:0048046,apoplast; GO:0004252,serine-type endopeptidase activity; GO:0008236,serine-type peptidase activity; GO:0008240,tripeptidyl-peptidase activity; GO:1900425,negative regulation of defense response to bacterium; GO:2000122,negative regulation of stomatal complex development; GO:0006508,proteolysis; GO:2000038,regulation of stomatal complex development; GO:0010037,response to carbon dioxide…	PF00082.25:Subtilase family	--	--	--
PlobChr10G00343890	3.1936	3.7294	2.9023	102.02	107.675	102.976	157.039	170.545	154.913	8.1639	8.2667	8.4378	23.0238	27.7216	19.7939	147	179	122	4017	4401	4745	7988	8190	7711	375	378	396	1106	1246	869	chr10	5807606	5811934	+	PlobChr10G00343890	--	K25898 CO(2)-response secreted protease | (RefSeq) CO(2)-response secreted protease-like (A)	--	hypothetical protein JHK87_008699 [Glycine soja]	CRSP_ARATH RecName: Full=CO(2)-response secreted protease {ECO:0000303|PubMed:25043023}; AltName: Full=Subtilisin-like serine protease {ECO:0000303|PubMed:25043023}; Short=AtSBT5.2 {ECO:0000303|PubMed:25043023}; AltName: Full=Tripeptidyl-peptidase II {ECO:0000255|PROSITE-ProRule:PRU10081}; EC=3.4.14.10 {ECO:0000255|PROSITE-ProRule:PRU10081}; Flags: Precursor;	I1JT08_SOYBN SubName: Full=Uncharacterized protein {ECO:0000313|EMBL:KRH61013.1, ECO:0000313|EnsemblPlants:KRH61013};	--	GO:0048046,apoplast; GO:0004252,serine-type endopeptidase activity; GO:0008236,serine-type peptidase activity; GO:0008240,tripeptidyl-peptidase activity; GO:1900425,negative regulation of defense response to bacterium; GO:2000122,negative regulation of stomatal complex development; GO:0006508,proteolysis; GO:2000038,regulation of stomatal complex development; GO:0010037,response to carbon dioxide…	PF00082.25:Subtilase family	--	--	--
PlobChr10G00343910	5.1197	5.0276	5.3819	6.0807	3.6438	5.687	4.9664	4.7109	3.2572	7.798	10.1837	8.3553	3.7283	3.9008	3.4782	125	128	120	127	79	139	134	120	86	190	247	208	95	93	81	chr10	5867481	5870870	-	PlobChr10G00343910	--	K14209 solute carrier family 36 (proton-coupled amino acid transporter) | (RefSeq) uncharacterized protein LOC109773794 (A)	--	hypothetical protein JHK87_008703 [Glycine soja]	EXL3_ARATH RecName: Full=GDSL esterase/lipase EXL3; EC=3.1.1.-; AltName: Full=Family II extracellular lipase 3; Short=Family II lipase EXL3; Flags: Precursor;	I1JT14_SOYBN SubName: Full=Uncharacterized protein {ECO:0000313|EMBL:KRH61020.1, ECO:0000313|EnsemblPlants:KRH61020};	--	GO:0005783,endoplasmic reticulum; GO:0005576,extracellular region; GO:0016298,lipase activity; GO:0016042,lipid catabolic process; GO:0003674,molecular_function; GO:0003824,catalytic activity; GO:0016787,hydrolase activity; GO:0016788,hydrolase activity, acting on ester bonds; GO:0006629,lipid metabolic process; GO:0008150,biological_process; GO:0008152,metabolic process; GO:0009056,catabolic pro…	PF00657.25:GDSL-like Lipase/Acylhydrolase	--	--	--
PlobChr10G00343940	8.037	7.9877	6.9872	10.7619	11.5741	11.775	15.1625	13.2125	12.3416	23.9656	24.5163	22.9307	21.4696	24.4421	19.8657	165	171	131	189	211	242	344	283	274	491	500	480	460	490	389	chr10	5918558	5921684	-	PlobChr10G00343940	--	K04392 Ras-related C3 botulinum toxin substrate 1 | (RefSeq) rac-like GTP-binding protein RAC1 (A)	ko04145: Phagosome	hypothetical protein PHAVU_009G009700g [Phaseolus vulgaris]	RAC1_LOTJA RecName: Full=Rac-like GTP-binding protein RAC1; Flags: Precursor;	A0A151RUW2_CAJCA SubName: Full=Rac-like GTP-binding protein RAC1 {ECO:0000313|EMBL:KYP46319.1};	Ras-related small GTPase, Rho type	GO:0005737,cytoplasm; GO:0016020,membrane; GO:0005525,GTP binding; GO:0003924,GTPase activity; GO:0007264,small GTPase mediated signal transduction; GO:0000166,nucleotide binding; GO:0003674,molecular_function; GO:0005488,binding; GO:0017076,purine nucleotide binding; GO:0019001,guanyl nucleotide binding; GO:0032553,ribonucleotide binding; GO:0032555,purine ribonucleotide binding; GO:0032561,guan…	PF00071.25:Ras family	--	--	--
PlobChr10G00343950	17.278	18.3224	18.4908	21.9787	18.5264	19.8245	20.6365	19.4808	23.9057	64.8938	69.9214	70.173	55.9226	63.3775	61.5999	397	439	388	432	378	456	524	467	594	1488	1596	1644	1341	1422	1350	chr10	5926280	5929055	-	PlobChr10G00343950	--	K04392 Ras-related C3 botulinum toxin substrate 1 | (RefSeq) rac-like GTP-binding protein RAC1 (A)	ko04145: Phagosome	hypothetical protein PHAVU_009G009700g [Phaseolus vulgaris]	RAC1_LOTJA RecName: Full=Rac-like GTP-binding protein RAC1; Flags: Precursor;	A0A151RUW2_CAJCA SubName: Full=Rac-like GTP-binding protein RAC1 {ECO:0000313|EMBL:KYP46319.1};	Ras-related small GTPase, Rho type	GO:0005737,cytoplasm; GO:0016020,membrane; GO:0005525,GTP binding; GO:0003924,GTPase activity; GO:0007264,small GTPase mediated signal transduction; GO:0000166,nucleotide binding; GO:0003674,molecular_function; GO:0005488,binding; GO:0017076,purine nucleotide binding; GO:0019001,guanyl nucleotide binding; GO:0032553,ribonucleotide binding; GO:0032555,purine ribonucleotide binding; GO:0032561,guan…	PF00071.25:Ras family	--	--	--
[truncated: 18,887 more rows]

## Sheet: Supplementary Table 6
Table S6. DEGs identified related to puerarin biosynthesis.
Gene family	Pfam ID	Counts
CHS	PF00195/PF02797	18
CHR	PF00248	48
CHI	PF02431	5
2-HIS&C4H	PF00067	486
HID	PF07859	61
UGT	PF00201	321
OMT	PF00891/PF08100	60
PAL	PF00221	9
4CL	PF13193/PF00501	17

## Sheet: Supplementary Table 7
Table S7. Transcription factors information predicted through the iTAK website.
ID	Family	Category	Classification
[truncated: 2,839 more rows]

## Sheet: Supplementary Table 8
Table S8. Genes in each module by WGCNA.
[truncated: 16,529 more rows]

[truncated: 3 more sheets: Supplementary Table 9, Supplementary Table 10, Supplementary Table 11]
